# Supplementary material for: The global carrier frequency and genetic prevalence of Upshaw-Schulman syndrome
Source: BMC Genom Data. 2021 Nov 17;22:50. doi: 10.1186/s12863-021-01010-0 (PMC8600861; doi:10.1186/s12863-021-01010-0)
Supplement: Supplementary file 2 — Additional file 2: Supplemental Table S1. All ADAMTS13 variants mined from literature. [file 12863_2021_1010_MOESM2_ESM.xlsx]

## Sheet: known
cDNA	protein1	protein3	PMID	journal_title	year	author_name
286C>G	H96D	His96Asp	11586351	Nature	2001	Levy
304C>T	R102C	Arg102Cys	11586351	Nature	2001	Levy
587C>T	T196I	Thr196Ile	11586351	Nature	2001	Levy
1193G>A	R398H	Arg398His	11586351	Nature	2001	Levy
1582A>G	R528G	Arg528Gly	11586351	Nature	2001	Levy
1584+5G>A			11586351	Nature	2001	Levy
2074C>T	R692C	Arg692Cys	11586351	Nature	2001	Levy
2376_2401del	A793Pfs*43	Ala793Profs*43	11586351	Nature	2001	Levy
2851T>G	C951G	Cys951Gly	11586351	Nature	2001	Levy
3070T>G	C1024G	Cys1024Gly	11586351	Nature	2001	Levy
3638G>A	C1213Y	Cys1213Tyr	11586351	Nature	2001	Levy
3770dup	L1258Vfs*36	Leu1258Valfs*36	11586351	Nature	2001	Levy
803G>C	R268P	Arg268Pro	12181489	PNAS	2002	Kokame
1342C>G	Q448E	Gln448Glu	12181489	PNAS	2002	Kokame
1345C>T	Q449X	Gln449Ter	12181489	PNAS	2002	Kokame
1423C>T	P475S	Pro475Ser	12181489	PNAS	2002	Kokame
1523G>A	C508Y	Cys508Tyr	12181489	PNAS	2002	Kokame
695T>A	L232Q	Leu232Gln	12393505	Blood	2003	Schneppenheim
788C>G	S263C	Ser263Cys	12393505	Blood	2003	Schneppenheim
1058C>T	P353L	Pro353Leu	12393505	Blood	2003	Schneppenheim
1169G>A	W390X	Trp390Ter	12393505	Blood	2003	Schneppenheim
2549_2550del	D850Gfs*7	Asp850Glyfs*7	12393505	Blood	2003	Schneppenheim
2728C>T	R910X	Arg910Ter	12393505	Blood	2003	Schneppenheim
3100A>T	R1034X	Arg1034Ter	12393505	Blood	2003	Schneppenheim
4143dup	E1382Rfs*6	Glu1382Argfs*6	12393505	Blood	2003	Schneppenheim
3100A>T	R1034X	Arg1034Ter	12434890	Acta Paediatr	2002	Kentouche
4143dup	E1382Rfs*6	Glu1382Argfs*6	12434890	Acta Paediatr	2002	Kentouche
1783_1784del	L595Gfs*19	Leu595Glyfs*19	12576319	Blood	2003	Savasan
130C>T	Q44X	Gln44Ter	12614216	Br J Haematol	2003	Antoine
4006C>T	R1336W	Arg1336Trp	12614216	Br J Haematol	2003	Antoine
703G>C	D235H	Asp235His	12753286	Kidney Int	2003	Assink
718_724del	S240Afs*7	Ser240Alafs*7	12753286	Kidney Int	2003	Assink
932G>A	C311Y	Cys311Tyr	12753286	Kidney Int	2003	Assink
1058C>T	P353L	Pro353Leu	12753286	Kidney Int	2003	Assink
1370C>T	P457L	Pro457Leu	12753286	Kidney Int	2003	Assink
2279del	G760Vfs*18	Gly760Valfs*18	12753286	Kidney Int	2003	Assink
2728C>T	R910X	Arg910Ter	12753286	Kidney Int	2003	Assink
4143dup	E1382Rfs*6	Glu1382Argfs*6	12753286	Kidney Int	2003	Assink
587C>T	T196I	Thr196Ile	14512317	Blood	2004	Pimanda
4143dup	E1382Rfs*6	Glu1382Argfs*6	14512317	Blood	2004	Pimanda
414+1G>A			14563640	Blood	2004	Matsumoto
577C>T	R193W	Arg193Trp	14563640	Blood	2004	Matsumoto
686+1G>A			14563640	Blood	2004	Matsumoto
1244+2T>G			14563640	Blood	2004	Matsumoto
2017A>T	I673F	Ile673Phe	14563640	Blood	2004	Matsumoto
2723G>A	C908Y	Cys908Tyr	14563640	Blood	2004	Matsumoto
3367C>T	R1123C	Arg1123Cys	14563640	Blood	2004	Matsumoto
262G>A	V88M	Val88Met	14597993	Thromb Haemost	2003	Bestetti
237C>G	I79M	Ile79Met	15009458	J Thromb Haemost	2004	Veyradier
607T>C	S203P	Ser203Pro	15009458	J Thromb Haemost	2004	Veyradier
803G>C	R268P	Arg268Pro	15009458	J Thromb Haemost	2004	Veyradier
1520G>A	R507Q	Arg507Gln	15009458	J Thromb Haemost	2004	Veyradier
1787C>T	A596V	Ala596Val	15009458	J Thromb Haemost	2004	Veyradier
2272T>C	C758R	Cys758Arg	15009458	J Thromb Haemost	2004	Veyradier
2723G>C	C908S	Cys908Ser	15009458	J Thromb Haemost	2004	Veyradier
3254_3255del	S1085Cfs*12	Ser1085Cysfs*12	15009458	J Thromb Haemost	2004	Veyradier
1309-1G>A			15009458	J Thromb Haemost	2004	Veyradier
825-10_843del			15009458	J Thromb Haemost	2004	Veyradier
330+1G>A			15126318	Blood	2004	Uchida
749C>T	A250V	Ala250Val	15126318	Blood	2004	Uchida
331-1G>A			15126318	Blood	2004	Uchida
1170G>C	W390C	Trp390Cys	15327386	Kidney Int	2004	Licht
3735G>A	W1245X	Trp1245Ter	15327386	Kidney Int	2004	Licht
687-2A>G			15367436	Blood	2005	Studt
291_319del	E98Pfs*31	Glu98Profs*31	15521921	Br J Haematol	2004	Peyvandi
2931_2936del	C977_R979delinsW	Cys977_Arg979delinsTrp	15521921	Br J Haematol	2004	Peyvandi
4143dup	E1382Rfs*6	Glu1382Argfs*6	15521921	Br J Haematol	2004	Peyvandi
2074C>T	R692C	Arg692Cys	15551280	Am J Hematol	2004	Snider
262G>A	V88M	Val88Met	15800115	J Am Soc Nephrol	2005	Noris
3716G>T	G1239V	Gly1239Val	15800115	J Am Soc Nephrol	2005	Noris
19C>T	R7W	Arg7Trp	16160007	Blood	2006	Plaimauer
1342C>G	Q448E	Gln448Glu	16160007	Blood	2006	Plaimauer
1852C>G	P618A	Pro618Ala	16160007	Blood	2006	Plaimauer
2195C>T	A732V	Ala732Val	16160007	Blood	2006	Plaimauer
4006C>T	R1336W	Arg1336Trp	16160007	Blood	2006	Plaimauer
702C>A	H234Q	His234Gln	16449289	Nephrol Dial Transplant	2006	Shibagaki
3616C>T	R1206X	Arg1206Ter	16449289	Nephrol Dial Transplant	2006	Shibagaki
262G>A	V88M	Val88Met	16453338	Hum Mutat	2006	Peyvandi
3716G>T	G1239V	Gly1239Val	16453338	Hum Mutat	2006	Peyvandi
1787C>T	A596V	Ala596Val	16460464	J Thromb Haemost	2006	Veyradier
1095_1112del	W365_R370del	Trp365_Arg370del	16796708	J Thromb Haemost	2006	Tao
3178C>T	R1060W	Arg1060Trp	16796708	J Thromb Haemost	2006	Tao
587C>T	T196I	Thr196Ile	16807643	Thromb Haemost	2006	Schneppenheim
788C>G	S263C	Ser263Cys	16807643	Thromb Haemost	2006	Schneppenheim
1039T>A	C347S	Cys347Ser	16807643	Thromb Haemost	2006	Schneppenheim
1058C>T	P353L	Pro353Leu	16807643	Thromb Haemost	2006	Schneppenheim
1520G>A	R507Q	Arg507Gln	16807643	Thromb Haemost	2006	Schneppenheim
2012C>T	P671L	Pro671Leu	16807643	Thromb Haemost	2006	Schneppenheim
2728C>T	R910X	Arg910Ter	16807643	Thromb Haemost	2006	Schneppenheim
3100A>T	R1034X	Arg1034Ter	16807643	Thromb Haemost	2006	Schneppenheim
3178C>T	R1060W	Arg1060Trp	16807643	Thromb Haemost	2006	Schneppenheim
4143dup	E1382Rfs*6	Glu1382Argfs*6	16807643	Thromb Haemost	2006	Schneppenheim
82dup	W28Lfs*111	Trp28Leufs*111	17003922	Thromb Haemost	2006	Donadelli
262G>A	V88M	Val88Met	17003922	Thromb Haemost	2006	Donadelli
3047G>A	W1016X	Trp1016Ter	17003922	Thromb Haemost	2006	Donadelli
3178C>T	R1060W	Arg1060Trp	17003922	Thromb Haemost	2006	Donadelli
3367C>T	R1123C	Arg1123Cys	17003922	Thromb Haemost	2006	Donadelli
3655C>T	R1219W	Arg1219Trp	17003922	Thromb Haemost	2006	Donadelli
3716G>T	G1239V	Gly1239Val	17003922	Thromb Haemost	2006	Donadelli
414+1G>A			17030346	Thromb Res	2007	Ishizashi
577C>T	R193W	Arg193Trp	17030346	Thromb Res	2007	Ishizashi
686+1G>A			17030346	Thromb Res	2007	Ishizashi
702C>A	H234Q	His234Gln	17030346	Thromb Res	2007	Ishizashi
749C>T	A250V	Ala250Val	17030346	Thromb Res	2007	Ishizashi
803G>C	R268P	Arg268Pro	17030346	Thromb Res	2007	Ishizashi
1244+2T>G			17030346	Thromb Res	2007	Ishizashi
1345C>T	Q449X	Gln449Ter	17030346	Thromb Res	2007	Ishizashi
1523G>A	C508Y	Cys508Tyr	17030346	Thromb Res	2007	Ishizashi
2017A>T	I673F	Ile673Phe	17030346	Thromb Res	2007	Ishizashi
2723G>A	C908Y	Cys908Tyr	17030346	Thromb Res	2007	Ishizashi
3367C>T	R1123C	Arg1123Cys	17030346	Thromb Res	2007	Ishizashi
3616C>T	R1206X	Arg1206Ter	17030346	Thromb Res	2007	Ishizashi
4143dup	E1382Rfs*6	Glu1382Argfs*6	17187257	Eur J Pediatr	2007	Manea
1058C>T	P353L	Pro353Leu	17187257	Eur J Pediatr	2007	Manea
1370C>T	P457L	Pro457Leu	17187257	Eur J Pediatr	2007	Manea
2012C>T	P671L	Pro671Leu	17187257	Eur J Pediatr	2007	Manea
1058C>T	P353L	Pro353Leu	17627784	Br J Haematol	2007	Manea
1370C>T	P457L	Pro457Leu	17627784	Br J Haematol	2007	Manea
4143dup	E1382Rfs*6	Glu1382Argfs*6	17627784	Br J Haematol	2007	Manea
607T>C	S203P	Ser203Pro	17849048	Thromb Haemost	2007	Hommais
803G>C	R268P	Arg268Pro	17849048	Thromb Haemost	2007	Hommais
1520G>A	R507Q	Arg507Gln	17849048	Thromb Haemost	2007	Hommais
1787C>T	A596V	Ala596Val	17849048	Thromb Haemost	2007	Hommais
964_970delinsGGCAGAC	C322_F324delinsGRL	Cys322_Phe324delinsGlyArgLeu	17988227	J Thromb Haemost	2008	Kokame
2723G>A	C908Y	Cys908Tyr	17988227	J Thromb Haemost	2008	Kokame
3178C>T	R1060W	Arg1060Trp	18031293	J Thromb Haemost	2008	CAMILLERI
356C>T	S119F	Ser119Phe	18443791	Ann Hematol	2008	Meyer
330+1G>A			18481107	Pediatr Nephrol	2008	Park
3650T>C	I1217T	Ile1217Thr	18481107	Pediatr Nephrol	2008	Park
291_319del	E98Pfs*31	Glu98Profs*31	18835837	Haematologica	2008	Garagiola
4143dup	E1382Rfs*6	Glu1382Argfs*6	18835837	Haematologica	2008	Garagiola
911A>G	Y304C	Tyr304Cys	19055667	Br J Haematol	2009	Fujimura
1574G>A	G525D	Gly525Asp	19055667	Br J Haematol	2009	Fujimura
372_373insGT	R125Vfs*6	Arg125Valfs*6	19055667	Br J Haematol	2009	Fujimura
3904C>T	Q1302X	Gln1302Ter	19055667	Br J Haematol	2009	Fujimura
577C>T	R193W	Arg193Trp	19055667	Br J Haematol	2009	Fujimura
1045C>T	R349C	Arg349Cys	19055667	Br J Haematol	2009	Fujimura
533T>C	I178T	Ile178Thr	19055667	Br J Haematol	2009	Fujimura
2785C>T	Q929X	Gln929Ter	19055667	Br J Haematol	2009	Fujimura
1816G>C	A606P	Ala606Pro	19055667	Br J Haematol	2009	Fujimura
2931_2936del	C977_R979delinsW	Cys977_Arg979delinsTrp	19116307	Haematologica	2009	Palla
356C>T	S119F	Ser119Phe	19786614	Blood	2009	Feys
1342C>G	Q448E	Gln448Glu	19786614	Blood	2009	Feys
1045C>T	R349C	Arg349Cys	20118810	J Pediatr Hematol Oncol	2010	Klukowska
3107C>A	S1036X	Ser1036Ter	20118810	J Pediatr Hematol Oncol	2010	Klukowska
1045C>T	R349C	Arg349Cys	21133861	Aust N Z J Obstet Gynaecol	2010	He
3178C>T	R1060W	Arg1060Trp	21219489	Transfus Med	2011	Richter
1016C>G	T339R	Thr339Arg	21676167	J Thromb Haemost	2011	Kokame
1342C>G	Q448E	Gln448Glu	21676167	J Thromb Haemost	2011	Kokame
1423C>T	P475S	Pro475Ser	21676167	J Thromb Haemost	2011	Kokame
1852C>G	P618A	Pro618Ala	21676167	J Thromb Haemost	2011	Kokame
2167C>A	Q723K	Gln723Lys	21676167	J Thromb Haemost	2011	Kokame
2317C>T	Q773X	Gln773Ter	21676167	J Thromb Haemost	2011	Kokame
2708C>T	S903L	Ser903Leu	21676167	J Thromb Haemost	2011	Kokame
3220_3223del	Y1074Afs*46	Tyr1074Alafs*46	21676167	J Thromb Haemost	2011	Kokame
3284G>A	R1095Q	Arg1095Gln	21676167	J Thromb Haemost	2011	Kokame
3941C>T	S1314L	Ser1314Leu	21676167	J Thromb Haemost	2011	Kokame
3820C>T	R1274C	Arg1274Cys	21676167	J Thromb Haemost	2011	Kokame
803G>A	R268Q	Arg268Gln	21676167	J Thromb Haemost	2011	Kokame
330+1G>A			21781265	J Thromb Haemost	2011	Fujimura
372_373insGT	R125Vfs*6	Arg125Valfs*6	21781265	J Thromb Haemost	2011	Fujimura
414+1G>A			21781265	J Thromb Haemost	2011	Fujimura
533T>C	I178T	Ile178Thr	21781265	J Thromb Haemost	2011	Fujimura
577C>T	R193W	Arg193Trp	21781265	J Thromb Haemost	2011	Fujimura
679G>A	G227R	Gly227Arg	21781265	J Thromb Haemost	2011	Fujimura
686+1G>A			21781265	J Thromb Haemost	2011	Fujimura
701A>G	H234R	His234Arg	21781265	J Thromb Haemost	2011	Fujimura
702C>A	H234Q	His234Gln	21781265	J Thromb Haemost	2011	Fujimura
749C>T	A250V	Ala250Val	21781265	J Thromb Haemost	2011	Fujimura
803G>C	R268P	Arg268Pro	21781265	J Thromb Haemost	2011	Fujimura
911A>G	Y304C	Tyr304Cys	21781265	J Thromb Haemost	2011	Fujimura
934C>T	R312C	Arg312Cys	21781265	J Thromb Haemost	2011	Fujimura
964_970delinsGGCAGAC	C322_F324delinsGRL	Cys322_Phe324delinsGlyArgLeu	21781265	J Thromb Haemost	2011	Fujimura
1045C>T	R349C	Arg349Cys	21781265	J Thromb Haemost	2011	Fujimura
1154G>A	G385E	Gly385Glu	21781265	J Thromb Haemost	2011	Fujimura
1192C>T	R398C	Arg398Cys	21781265	J Thromb Haemost	2011	Fujimura
1244+2T>G			21781265	J Thromb Haemost	2011	Fujimura
1313G>C	C438S	Cys438Ser	21781265	J Thromb Haemost	2011	Fujimura
1345C>T	Q449X	Gln449Ter	21781265	J Thromb Haemost	2011	Fujimura
1523G>A	C508Y	Cys508Tyr	21781265	J Thromb Haemost	2011	Fujimura
1574G>A	G525D	Gly525Asp	21781265	J Thromb Haemost	2011	Fujimura
1648G>A	G550R	Gly550Arg	21781265	J Thromb Haemost	2011	Fujimura
1816G>C	A606P	Ala606Pro	21781265	J Thromb Haemost	2011	Fujimura
1885del	R629Efs*69	Arg629Glufs*69	21781265	J Thromb Haemost	2011	Fujimura
2017A>T	I673F	Ile673Phe	21781265	J Thromb Haemost	2011	Fujimura
2167C>A	Q723K	Gln723Lys	21781265	J Thromb Haemost	2011	Fujimura
2259del	C754Afs*24	Cys754Alafs*24	21781265	J Thromb Haemost	2011	Fujimura
2723G>A	C908Y	Cys908Tyr	21781265	J Thromb Haemost	2011	Fujimura
2725G>C	G909R	Gly909Arg	21781265	J Thromb Haemost	2011	Fujimura
2785C>T	Q929X	Gln929Ter	21781265	J Thromb Haemost	2011	Fujimura
3070T>C	C1024R	Cys1024Arg	21781265	J Thromb Haemost	2011	Fujimura
3198_3199del	C1067Sfs*30	Cys1067Serfs*30	21781265	J Thromb Haemost	2011	Fujimura
3220_3223del	Y1074Afs*46	Tyr1074Alafs*46	21781265	J Thromb Haemost	2011	Fujimura
3242G>A	W1081X	Trp1081Ter	21781265	J Thromb Haemost	2011	Fujimura
3367C>T	R1123C	Arg1123Cys	21781265	J Thromb Haemost	2011	Fujimura
3616C>T	R1206X	Arg1206Ter	21781265	J Thromb Haemost	2011	Fujimura
3904C>T	Q1302X	Gln1302Ter	21781265	J Thromb Haemost	2011	Fujimura
4119del	Q1374Sfs*22	Gln1374Serfs*22	21781265	J Thromb Haemost	2011	Fujimura
1973A>G	Y658C	Tyr658Cys	22075512	Ann Clin Lab Sci	2011	Lee
3070T>C	C1024R	Cys1024Arg	22398507	Thromb Haemost	2012	Taguchi
768_774del	R257Afs*13	Arg257Alafs*13	22488907	Pediatr Blood Cancer	2012	Prestidge
1786+1G>A			22488907	Pediatr Blood Cancer	2012	Prestidge
82dup	W28Lfs*111	Trp28Leufs*111	22529288	Blood	2012	Lotta
106-1G>C			22529288	Blood	2012	Lotta
237C>G	I79M	Ile79Met	22529288	Blood	2012	Lotta
262G>A	V88M	Val88Met	22529288	Blood	2012	Lotta
291_319del	E98Pfs*31	Glu98Profs*31	22529288	Blood	2012	Lotta
304C>T	R102C	Arg102Cys	22529288	Blood	2012	Lotta
428T>C	I143T	Ile143Thr	22529288	Blood	2012	Lotta
448T>C	S150P	Ser150Pro	22529288	Blood	2012	Lotta
578G>A	R193Q	Arg193Gln	22529288	Blood	2012	Lotta
607T>C	S203P	Ser203Pro	22529288	Blood	2012	Lotta
703G>T	D235Y	Asp235Tyr	22529288	Blood	2012	Lotta
706G>T	G236C	Gly236Cys	22529288	Blood	2012	Lotta
718_724del	S240Afs*7	Ser240Alafs*7	22529288	Blood	2012	Lotta
803G>C	R268P	Arg268Pro	22529288	Blood	2012	Lotta
1308G>C	Q436H	Gln436His	22529288	Blood	2012	Lotta
1520G>A	R507Q	Arg507Gln	22529288	Blood	2012	Lotta
1787C>T	A596V	Ala596Val	22529288	Blood	2012	Lotta
2272T>C	C758R	Cys758Arg	22529288	Blood	2012	Lotta
2728C>T	R910X	Arg910Ter	22529288	Blood	2012	Lotta
2931_2936del	C977_R979delinsW	Cys977_Arg979delinsTrp	22529288	Blood	2012	Lotta
3047G>A	W1016X	Trp1016Ter	22529288	Blood	2012	Lotta
3178C>T	R1060W	Arg1060Trp	22529288	Blood	2012	Lotta
3251G>A	C1084Y	Cys1084Tyr	22529288	Blood	2012	Lotta
3254_3255del	S1085Cfs*12	Ser1085Cysfs*12	22529288	Blood	2012	Lotta
3283C>T	R1095W	Arg1095Trp	22529288	Blood	2012	Lotta
3367C>T	R1123C	Arg1123Cys	22529288	Blood	2012	Lotta
3616C>T	R1206X	Arg1206Ter	22529288	Blood	2012	Lotta
3716G>T	G1239V	Gly1239Val	22529288	Blood	2012	Lotta
4143dup	E1382Rfs*6	Glu1382Argfs*6	22529288	Blood	2012	Lotta
262G>C	V88L	Val88Leu	22547583	Blood	2012	Moatti Cohen
283G>C	A95P	Ala95Pro	22547583	Blood	2012	Moatti Cohen
706G>T	G236C	Gly236Cys	22547583	Blood	2012	Moatti Cohen
825-10_843del			22547583	Blood	2012	Moatti Cohen
1892C>T	A631V	Ala631Val	22547583	Blood	2012	Moatti Cohen
2272T>C	C758R	Cys758Arg	22547583	Blood	2012	Moatti Cohen
2434G>T	E812X	Glu812Ter	22547583	Blood	2012	Moatti Cohen
2455del	A819Lfs*24	Ala819Leufs*24	22547583	Blood	2012	Moatti Cohen
3178C>T	R1060W	Arg1060Trp	22547583	Blood	2012	Moatti Cohen
3313C>T	Q1105X	Gln1105Ter	22547583	Blood	2012	Moatti Cohen
4085A>T	D1362V	Asp1362Val	22627385	Thromb Haemost	2012	Calderazzo
1451G>A	R484K	Arg484Lys	22768050	Plos ONE	2012	Edwards
305G>A	R102H	Arg102His	22783805	J Thromb Haemost	2012	Camilleri
587C>T	T196I	Thr196Ile	22783805	J Thromb Haemost	2012	Camilleri
649G>C	D217H	Asp217His	22783805	J Thromb Haemost	2012	Camilleri
719_724del	C242_G243del	Cys242_Gly243del	22783805	J Thromb Haemost	2012	Camilleri
794_796delinsCCT	C265_S266delinsSC	Cys265_Ser266delinsSerCys	22783805	J Thromb Haemost	2012	Camilleri
803G>C	R268P	Arg268Pro	22783805	J Thromb Haemost	2012	Camilleri
1192C>T	R398C	Arg398Cys	22783805	J Thromb Haemost	2012	Camilleri
1225C>T	R409W	Arg409Trp	22783805	J Thromb Haemost	2012	Camilleri
1285C>T	Q429X	Gln429Ter	22783805	J Thromb Haemost	2012	Camilleri
1368G>T	Q456H	Gln456His	22783805	J Thromb Haemost	2012	Camilleri
1787C>T	A596V	Ala596Val	22783805	J Thromb Haemost	2012	Camilleri
1976G>A	R659K	Arg659Lys	22783805	J Thromb Haemost	2012	Camilleri
2260T>C	C754R	Cys754Arg	22783805	J Thromb Haemost	2012	Camilleri
2728C>T	R910X	Arg910Ter	22783805	J Thromb Haemost	2012	Camilleri
2930G>T	C977F	Cys977Phe	22783805	J Thromb Haemost	2012	Camilleri
3178C>T	R1060W	Arg1060Trp	22783805	J Thromb Haemost	2012	Camilleri
577C>T	R193W	Arg193Trp	22981442	Blood Cells Mol Dis	2012	Lotta
3283C>T	R1095W	Arg1095Trp	22981442	Blood Cells Mol Dis	2012	Lotta
788C>T	S263F	Ser263Phe	23058857	Blood Transfus	2013	Rossio
3252C>A	C1084X	Cys1084Ter	23058857	Blood Transfus	2013	Rossio
1192C>T	R398C	Arg398Cys	23188471	Int J Hematol	2012	Tanabe
1345C>T	Q449X	Gln449Ter	23188471	Int J Hematol	2012	Tanabe
2167C>A	Q723K	Gln723Lys	23188471	Int J Hematol	2012	Tanabe
4119del	Q1374Sfs*22	Gln1374Serfs*22	23188471	Int J Hematol	2012	Tanabe
2068G>A	A690T	Ala690Thr	23208954	J Clin Apher	2013	Deal
2746C>T	R916C	Arg916Cys	23208954	J Clin Apher	2013	Deal
2259del	C754Afs*24	Cys754Alafs*24	23630191	Pediatr Blood Cancer	2013	Doi
3220_3223del	Y1074Afs*46	Tyr1074Alafs*46	23630191	Pediatr Blood Cancer	2013	Doi
3242G>A	W1081X	Trp1081Ter	23630191	Pediatr Blood Cancer	2013	Doi
577C>T	R193W	Arg193Trp	23630191	Pediatr Blood Cancer	2013	Doi
1649_1664del	G550Afs*20	Gly550Alafs*20	23677910	PEDIATR BLOOD CANCER	2013	Alsultan
768_774dup	G259Pfs*133	Gly259Profs*133	23715104	Hamostaseologie	2013	Kentouche
3178C>T	R1060W	Arg1060Trp	23715104	Hamostaseologie	2013	Kentouche
3100A>T	R1034X	Arg1034Ter	23715104	Hamostaseologie	2013	Kentouche
4143dup	E1382Rfs*6	Glu1382Argfs*6	23715104	Hamostaseologie	2013	Kentouche
2203G>T	E735X	Glu735Ter	23795279	Mediterr J Hematol Infect Dis	2013	Borgi
2723G>A	C908Y	Cys908Tyr	23870247	BMC Nephrol	2013	Mise
3650T>C	I1217T	Ile1217Thr	23870247	BMC Nephrol	2013	Mise
717del	S240Afs*9	Ser240Alafs*9	23872162	Clin Appl Thromb Hemost	2014	Bennett
3655C>T	R1219W	Arg1219Trp	23872162	Clin Appl Thromb Hemost	2014	Bennett
577C>T	R193W	Arg193Trp	23937165	J Obstet Gynaecol Res	2014	Tanaka
3657_3658insT	P1220Sfs*12	Pro1220Serfs*12	23937165	J Obstet Gynaecol Res	2014	Tanaka
2042del	K681Sfs*17	Lys681Serfs*17	24033710	Eur J Haematol	2014	Rank
3368G>A	R1123H	Arg1123His	24033710	Eur J Haematol	2014	Rank
428T>C	I143T	Ile143Thr	24115559	Pediatr Blood Cancer	2014	Metin
1308G>C	Q436H	Gln436His	24115559	Pediatr Blood Cancer	2014	Metin
1709A>G	Y570C	Tyr570Cys	24115559	Pediatr Blood Cancer	2014	Metin
1154G>A	G385E	Gly385Glu	24120584	Blood Transfus	2013	Morioka
1342C>G	Q448E	Gln448Glu	24120584	Blood Transfus	2013	Morioka
3616C>T	R1206X	Arg1206Ter	24120584	Blood Transfus	2013	Morioka
4143dup	E1382Rfs*6	Glu1382Argfs*6	24378452	Neuro Endocrinol Lett	2013	Drews
3178C>T	R1060W	Arg1060Trp	24401653	Acta Haematol	2014	Sissy
19C>T	R7W	Arg7Trp	24433405	Br J Haematol	2014	Kim
1342C>G	Q448E	Gln448Glu	24433405	Br J Haematol	2014	Kim
1852C>G	P618A	Pro618Ala	24433405	Br J Haematol	2014	Kim
2074C>T	R692C	Arg692Cys	24433405	Br J Haematol	2014	Kim
2195C>T	A732V	Ala732Val	24433405	Br J Haematol	2014	Kim
2699C>T	A900V	Ala900Val	24433405	Br J Haematol	2014	Kim
2914C>T	R972W	Arg972Trp	24433405	Br J Haematol	2014	Kim
3287G>A	R1096H	Arg1096His	24433405	Br J Haematol	2014	Kim
1520G>A	R507Q	Arg507Gln	24499950	Thromb Haemost	2014	von Krogh
3178C>T	R1060W	Arg1060Trp	24499950	Thromb Haemost	2014	von Krogh
4143dup	E1382Rfs*6	Glu1382Argfs*6	24499950	Thromb Haemost	2014	von Krogh
82dup	W28Lfs*111	Trp28Leufs*111	24859360	Blood	2014	Scully
305G>A	R102H	Arg102His	24859360	Blood	2014	Scully
334del	A112Qfs*18	Ala112Glnfs*18	24859360	Blood	2014	Scully
649G>C	D217H	Asp217His	24859360	Blood	2014	Scully
719_724del	C242_G243del	Cys242_Gly243del	24859360	Blood	2014	Scully
794_796delinsCCT	C265_S266delinsSC	Cys265_Ser266delinsSerCys	24859360	Blood	2014	Scully
1201G>A	G401R	Gly401Arg	24859360	Blood	2014	Scully
1456_1457del	M486Vfs*47	Met486Valfs*47	24859360	Blood	2014	Scully
1492C>T	R498C	Arg498Cys	24859360	Blood	2014	Scully
1584+5G>A			24859360	Blood	2014	Scully
1787C>T	A596V	Ala596Val	24859360	Blood	2014	Scully
1921G>A	E641K	Glu641Lys	24859360	Blood	2014	Scully
2000del	N667Tfs*31	Asn667Thrfs*31	24859360	Blood	2014	Scully
2068G>A	A690T	Ala690Thr	24859360	Blood	2014	Scully
2930G>T	C977F	Cys977Phe	24859360	Blood	2014	Scully
3178C>T	R1060W	Arg1060Trp	24859360	Blood	2014	Scully
3616C>T	R1206X	Arg1206Ter	24859360	Blood	2014	Scully
3656G>A	R1219Q	Arg1219Gln	24859360	Blood	2014	Scully
4015del	I1339Sfs*21	Ile1339Serfs*21	24859360	Blood	2014	Scully
746_987+373del			24936513	Mol Genet Genomic Med	2014	Eura
841T>A	C281S	Cys281Ser	24936513	Mol Genet Genomic Med	2014	Eura
3541G>A	G1181R	Gly1181Arg	24936513	Mol Genet Genomic Med	2014	Eura
3751_3892+587del			24936513	Mol Genet Genomic Med	2014	Eura
130C>T	Q44X	Gln44Ter	24994604	Hamostaseologie	2014	Falter
3178C>T	R1060W	Arg1060Trp	24994604	Hamostaseologie	2014	Falter
106_107del	S36Lfs*102	Ser36Leufs*102	25057114	Thromb Haemost	2014	Perez Rodriguez
331-2_331-1del			25219856	Am J Hematol	2015	Raval
3587del	H1196Pfs*30	His1196Profs*30	25219856	Am J Hematol	2015	Raval
1308+2_1308+5del			25367325	J Clin Apher	2015	Ferrari
4184T>C	L1395P	Leu1395Pro	25367325	J Clin Apher	2015	Ferrari
559G>C	D187H	Asp187His	25442981	J Thromb Haemost	2015	Cock
2944G>A	G982R	Gly982Arg	25934476	Blood	2015	de Vries
2725G>C	G909R	Gly909Arg	25960717	Transfus Med Hemother	2015	Ogawa
1313G>C	C438S	Cys438Ser	25960717	Transfus Med Hemother	2015	Ogawa
1297T>G	C433G	Cys433Gly	26085195	Br J Haematol	2016	Kim
2723G>A	C908Y	Cys908Tyr	26085195	Br J Haematol	2016	Kim
3650T>C	I1217T	Ile1217Thr	26085195	Br J Haematol	2016	Kim
4156G>C	A1386P	Ala1386Pro	26085195	Br J Haematol	2016	Kim
3779dup	M1260Ifs*34	Met1260Ilefs*34	26267233	Int J Hematol	2015	Krabbe
3178_3180delinsGAT	R1060D	Arg1060Asp	26267233	Int J Hematol	2015	Krabbe
518A>G	D173G	Asp173Gly	26272487	Thromb Haemost	2016	Lancellotti
82dup	W28Lfs*111	Trp28Leufs*111	26342041	Clin J Am Soc Nephrol	2015	Rurali
262G>A	V88M	Val88Met	26342041	Clin J Am Soc Nephrol	2015	Rurali
291_319del	E98Pfs*31	Glu98Profs*31	26342041	Clin J Am Soc Nephrol	2015	Rurali
427A>T	I143F	Ile143Phe	26342041	Clin J Am Soc Nephrol	2015	Rurali
428T>C	I143T	Ile143Thr	26342041	Clin J Am Soc Nephrol	2015	Rurali
703G>T	D235Y	Asp235Tyr	26342041	Clin J Am Soc Nephrol	2015	Rurali
1285C>T	Q429X	Gln429Ter	26342041	Clin J Am Soc Nephrol	2015	Rurali
2281G>A	G761S	Gly761Ser	26342041	Clin J Am Soc Nephrol	2015	Rurali
2931_2936del	C977_R979delinsW	Cys977_Arg979delinsTrp	26342041	Clin J Am Soc Nephrol	2015	Rurali
2931T>G	C977W	Cys977Trp	26342041	Clin J Am Soc Nephrol	2015	Rurali
3178C>T	R1060W	Arg1060Trp	26342041	Clin J Am Soc Nephrol	2015	Rurali
3284G>A	R1095Q	Arg1095Gln	26342041	Clin J Am Soc Nephrol	2015	Rurali
3367C>T	R1123C	Arg1123Cys	26342041	Clin J Am Soc Nephrol	2015	Rurali
3655C>T	R1219W	Arg1219Trp	26342041	Clin J Am Soc Nephrol	2015	Rurali
3716G>T	G1239V	Gly1239Val	26342041	Clin J Am Soc Nephrol	2015	Rurali
4034del	N1345Tfs*15	Asn1345Thrfs*15	26342041	Clin J Am Soc Nephrol	2015	Rurali
4143dup	E1382Rfs*6	Glu1382Argfs*6	26342041	Clin J Am Soc Nephrol	2015	Rurali
2203G>T	E735X	Glu735Ter	26365135	J Matern Fetal Neonatal Med	2016	Sharma
3178C>T	R1060W	Arg1060Trp	26566785	J Thromb Haemost	2016	Krogh
4143dup	E1382Rfs*6	Glu1382Argfs*6	26566785	J Thromb Haemost	2016	Krogh
2410T>C	C804R	Cys804Arg	26566785	J Thromb Haemost	2016	Krogh
1297T>C	C433R	Cys433Arg	26822222	Am J Hematol	2016	Epperla
3178C>T	R1060W	Arg1060Trp	26822222	Am J Hematol	2016	Epperla
1624T>G	W542G	Trp542Gly	26830967	Int J Hematol	2016	Fan
530A>G	Y177C	Tyr177Cys	26830967	Int J Hematol	2016	Fan
3044+2430_3568+81del			26830967	Int J Hematol	2016	Fan
3178C>T	R1060W	Arg1060Trp	27132698	Lancet Haematol	2016	Mariotte
2104G>C	G702R	Gly702Arg	27383044	Z Geburtshilfe Neonatol	2016	Lehmberg
2281G>A	G761S	Gly761Ser	27383044	Z Geburtshilfe Neonatol	2016	Lehmberg
3655C>T	R1219W	Arg1219Trp	27383044	Z Geburtshilfe Neonatol	2016	Lehmberg
428T>C	I143T	Ile143Thr	27665541	Thromb Res	2016	Underwood
1709A>G	Y570C	Tyr570Cys	27665541	Thromb Res	2016	Underwood
415-10G>A	G139Vfs*17	Gly139Valfs*17	27940692	Pediatrics	2016	Tsujii
2017A>T	I673F	Ile673Phe	27940692	Pediatrics	2016	Tsujii
1007_1025dup	D343Lfs*53	Asp343Leufs*53	28678087	J Pediatr Hematol Oncol	2018	Conboy
1787C>T	A596V	Ala596Val	28678087	J Pediatr Hematol Oncol	2018	Conboy
708dup	A237Rfs*153	Ala237Argfs*153	28833243	Transfusion	2017	Yadav
2293C>T	R765W	Arg765Trp	28858683	Thromb Res	2017	Sarmiento
2746C>T	R916C	Arg916Cys	28940540	Transfusion	2017	Fattah
4143dup	E1382Rfs*6	Glu1382Argfs*6	28940540	Transfusion	2017	Fattah
19C>T	R7W	Arg7Trp	29554699	Thromb Haemost	2018	Hassenpflug
334del	A112Qfs*18	Ala112Glnfs*18	29554699	Thromb Haemost	2018	Hassenpflug
470G>A	W157X	Trp157Ter	29554699	Thromb Haemost	2018	Hassenpflug
687-2del			29554699	Thromb Haemost	2018	Hassenpflug
695T>A	L232Q	Leu232Gln	29554699	Thromb Haemost	2018	Hassenpflug
703G>T	D235Y	Asp235Tyr	29554699	Thromb Haemost	2018	Hassenpflug
768_774dup	G259Pfs*133	Gly259Profs*133	29554699	Thromb Haemost	2018	Hassenpflug
788C>G	S263C	Ser263Cys	29554699	Thromb Haemost	2018	Hassenpflug
914A>G	Y305C	Tyr305Cys	29554699	Thromb Haemost	2018	Hassenpflug
1022C>T	P341L	Pro341Leu	29554699	Thromb Haemost	2018	Hassenpflug
1039T>A	C347S	Cys347Ser	29554699	Thromb Haemost	2018	Hassenpflug
1045C>T	R349C	Arg349Cys	29554699	Thromb Haemost	2018	Hassenpflug
1058C>T	P353L	Pro353Leu	29554699	Thromb Haemost	2018	Hassenpflug
1169G>A	W390X	Trp390Ter	29554699	Thromb Haemost	2018	Hassenpflug
1170G>C	W390C	Trp390Cys	29554699	Thromb Haemost	2018	Hassenpflug
1177C>T	R393X	Arg393Ter	29554699	Thromb Haemost	2018	Hassenpflug
1198T>C	C400R	Cys400Arg	29554699	Thromb Haemost	2018	Hassenpflug
2012C>T	P671L	Pro671Leu	29554699	Thromb Haemost	2018	Hassenpflug
2104G>C	G702R	Gly702Arg	29554699	Thromb Haemost	2018	Hassenpflug
2281G>A	G761S	Gly761Ser	29554699	Thromb Haemost	2018	Hassenpflug
2348_2420del	A783Gfs*36	Ala783Glyfs*36	29554699	Thromb Haemost	2018	Hassenpflug
2549_2550del	D850Gfs*7	Asp850Glyfs*7	29554699	Thromb Haemost	2018	Hassenpflug
2728C>T	R910X	Arg910Ter	29554699	Thromb Haemost	2018	Hassenpflug
3100A>T	R1034X	Arg1034Ter	29554699	Thromb Haemost	2018	Hassenpflug
3107C>A	S1036X	Ser1036Ter	29554699	Thromb Haemost	2018	Hassenpflug
3178C>T	R1060W	Arg1060Trp	29554699	Thromb Haemost	2018	Hassenpflug
3655C>T	R1219W	Arg1219Trp	29554699	Thromb Haemost	2018	Hassenpflug
3716G>T	G1239V	Gly1239Val	29554699	Thromb Haemost	2018	Hassenpflug
3735G>A	W1245X	Trp1245Ter	29554699	Thromb Haemost	2018	Hassenpflug
4143dup	E1382Rfs*6	Glu1382Argfs*6	29554699	Thromb Haemost	2018	Hassenpflug
1492C>T	R498C	Arg498Cys	29763513	Eur J Haematol	2018	Schelpe
768_774dup	G259Pfs*133	Gly259Profs*133	29763513	Eur J Haematol	2018	Schelpe
2728C>T	R910X	Arg910Ter	29771863	J Pediatr Hematol Oncol	2019	Resham
414+1G>A			30195146	Thromb Res	2018	Itami
679G>A	G227R	Gly227Arg	30195146	Thromb Res	2018	Itami
746_987+373del			30195146	Thromb Res	2018	Itami
1648G>A	G550R	Gly550Arg	30195146	Thromb Res	2018	Itami
2259del	C754Afs*24	Cys754Alafs*24	30195146	Thromb Res	2018	Itami
2723G>A	C908Y	Cys908Tyr	30195146	Thromb Res	2018	Itami
3092G>A	G1031D	Gly1031Asp	30195146	Thromb Res	2018	Itami
2917_2918del	R973Nfs*14	Arg973Asnfs*14	30195146	Thromb Res	2018	Itami
22dup	A8Gfs*131	Ala8Glyfs*131	30312976	Thromb Haemost	2018	Joly
173-14_173-2del			30312976	Thromb Haemost	2018	Joly
237C>G	I79M	Ile79Met	30312976	Thromb Haemost	2018	Joly
262G>C	V88L	Val88Leu	30312976	Thromb Haemost	2018	Joly
283G>C	A95P	Ala95Pro	30312976	Thromb Haemost	2018	Joly
330+3G>C			30312976	Thromb Haemost	2018	Joly
460G>A	V154I	Val154Ile	30312976	Thromb Haemost	2018	Joly
559G>C	D187H	Asp187His	30312976	Thromb Haemost	2018	Joly
607T>C	S203P	Ser203Pro	30312976	Thromb Haemost	2018	Joly
655G>C	G219R	Gly219Arg	30312976	Thromb Haemost	2018	Joly
687-7C>A			30312976	Thromb Haemost	2018	Joly
706G>T	G236C	Gly236Cys	30312976	Thromb Haemost	2018	Joly
803G>C	R268P	Arg268Pro	30312976	Thromb Haemost	2018	Joly
825-10_843del			30312976	Thromb Haemost	2018	Joly
844G>C	V282L	Val282Leu	30312976	Thromb Haemost	2018	Joly
988-2A>C			30312976	Thromb Haemost	2018	Joly
988-2A>G			30312976	Thromb Haemost	2018	Joly
1058C>T	P353L	Pro353Leu	30312976	Thromb Haemost	2018	Joly
1193G>A	R398H	Arg398His	30312976	Thromb Haemost	2018	Joly
1308G>C	Q436H	Gln436His	30312976	Thromb Haemost	2018	Joly
1308+2_1308+5del			30312976	Thromb Haemost	2018	Joly
1309-1G>A			30312976	Thromb Haemost	2018	Joly
1309-25C>A			30312976	Thromb Haemost	2018	Joly
1312T>C	C438R	Cys438Arg	30312976	Thromb Haemost	2018	Joly
1328T>C	L443P	Leu443Pro	30312976	Thromb Haemost	2018	Joly
1408dup	W470Lfs*64	Trp470Leufs*64	30312976	Thromb Haemost	2018	Joly
1409G>A	W740X	Trp740Ter	30312976	Thromb Haemost	2018	Joly
1520G>A	R507Q	Arg507Gln	30312976	Thromb Haemost	2018	Joly
1584+2T>A			30312976	Thromb Haemost	2018	Joly
1585-1G>C			30312976	Thromb Haemost	2018	Joly
1643G>T	C548P	Cys548Phe	30312976	Thromb Haemost	2018	Joly
1651G>T	D551Y	Asp551Tyr	30312976	Thromb Haemost	2018	Joly
1787C>T	A596V	Ala596Val	30312976	Thromb Haemost	2018	Joly
1892C>T	A631V	Ala631Val	30312976	Thromb Haemost	2018	Joly
1908dup	L637Afs*18	Leu637Alafs*18	30312976	Thromb Haemost	2018	Joly
2074C>T	R692C	Arg692Cys	30312976	Thromb Haemost	2018	Joly
2085C>G	C695W	Cys695Trp	30312976	Thromb Haemost	2018	Joly
2104+1G>A			30312976	Thromb Haemost	2018	Joly
2203G>T	E735X	Glu735Ter	30312976	Thromb Haemost	2018	Joly
2260T>C	C754R	Cys754Arg	30312976	Thromb Haemost	2018	Joly
2272T>C	C758R	Cys758Arg	30312976	Thromb Haemost	2018	Joly
2404C>T	Q802X	Gln802Ter	30312976	Thromb Haemost	2018	Joly
2434G>T	E812X	Glu812Ter	30312976	Thromb Haemost	2018	Joly
2455del	A819Lfs*24	Ala819Leufs*24	30312976	Thromb Haemost	2018	Joly
2723G>C	C908S	Cys908Ser	30312976	Thromb Haemost	2018	Joly
2746C>T	R916C	Arg916Cys	30312976	Thromb Haemost	2018	Joly
2836T>C	C946R	Cys946Arg	30312976	Thromb Haemost	2018	Joly
2890G>A	V964M	Val964Met	30312976	Thromb Haemost	2018	Joly
2929T>C	C977R	Cys977Arg	30312976	Thromb Haemost	2018	Joly
3070T>G	C1024G	Cys1024Gly	30312976	Thromb Haemost	2018	Joly
3178C>T	R1060W	Arg1060Trp	30312976	Thromb Haemost	2018	Joly
3198_3199del	C1067Sfs*30	Cys1067Serfs*30	30312976	Thromb Haemost	2018	Joly
3254_3255del	S1085Cfs*12	Ser1085Cysfs*12	30312976	Thromb Haemost	2018	Joly
3313C>T	Q1105X	Gln1105Ter	30312976	Thromb Haemost	2018	Joly
3390T>G	C1130W	Cys1130Trp	30312976	Thromb Haemost	2018	Joly
3616C>T	R1206X	Arg1206Ter	30312976	Thromb Haemost	2018	Joly
3655C>T	R1219W	Arg1219Trp	30312976	Thromb Haemost	2018	Joly
3892+1G>A			30312976	Thromb Haemost	2018	Joly
4085A>T	D1362V	Asp1362Val	30312976	Thromb Haemost	2018	Joly
4135T>C	W1379R	Trp1379Arg	30312976	Thromb Haemost	2018	Joly
4143dup	E1382Rfs*6	Glu1382Argfs*6	30312976	Thromb Haemost	2018	Joly
4091dup	H1364Qfs*24	His1364Glnfs*24	30394580	J Clin Apher	2019	Kovarova
1097G>A	C366Y	Cys366Tyr	30471945	Transfus Apher Sci	2018	Tsuda
4006C>T	R1336W	Arg1336Trp	30471945	Transfus Apher Sci	2018	Tsuda
649G>C	D217H	Asp217His	30475428	J Thromb Haemost	2019	Taylor
719_724del	C242_G243del	Cys242_Gly243del	30475428	J Thromb Haemost	2019	Taylor
2068G>A	A690T	Ala690Thr	30475428	J Thromb Haemost	2019	Taylor
3015del	A1006Pfs*115	Ala1006Profs*115	30475428	J Thromb Haemost	2019	Taylor
3097G>A	A1033T	Ala1033Thr	30475428	J Thromb Haemost	2019	Taylor
3178C>T	R1060W	Arg1060Trp	30475428	J Thromb Haemost	2019	Taylor
427A>T	I143F	Ile143Phe	30762934	J Thromb Haemost	2019	Ferrari
82dup	W28Lfs*111	Trp28Leufs*111	30770395	Blood	2019	Alwan
83G>A	W28X	Trp28Ter	30770395	Blood	2019	Alwan
290A>G	Q97H	Gln97His	30770395	Blood	2019	Alwan
305G>A	R102H	Arg102His	30770395	Blood	2019	Alwan
334del	A112Qfs*18	Ala112Glnfs*18	30770395	Blood	2019	Alwan
386del	V129Gfs*6	Val129Glyfs*6	30770395	Blood	2019	Alwan
587C>T	T196I	Thr196Ile	30770395	Blood	2019	Alwan
649G>C	D217H	Asp217His	30770395	Blood	2019	Alwan
697G>A	E233K	Glu233Lys	30770395	Blood	2019	Alwan
706G>T	G236C	Gly236Cys	30770395	Blood	2019	Alwan
708del	A237Rfs*12	Ala237Argfs*12	30770395	Blood	2019	Alwan
719_724del	C242_G243del	Cys242_Gly243del	30770395	Blood	2019	Alwan
794_796delinsCCT	C265_S266delinsSC	Cys265_Ser266delinsSerCys	30770395	Blood	2019	Alwan
803G>C	R268P	Arg268Pro	30770395	Blood	2019	Alwan
915C>A	Y305X	Tyr305Ter	30770395	Blood	2019	Alwan
1045C>T	R349C	Arg349Cys	30770395	Blood	2019	Alwan
1058C>T	P353L	Pro353Leu	30770395	Blood	2019	Alwan
1192C>T	R398C	Arg398Cys	30770395	Blood	2019	Alwan
1201G>A	G401R	Gly401Arg	30770395	Blood	2019	Alwan
1225C>T	R409W	Arg409Trp	30770395	Blood	2019	Alwan
1308G>C	Q436H	Gln436His	30770395	Blood	2019	Alwan
1368G>T	Q456H	Gln456His	30770395	Blood	2019	Alwan
1460del	C487Sfs*10	Cys487Serfs*10	30770395	Blood	2019	Alwan
1787C>T	A596V	Ala596Val	30770395	Blood	2019	Alwan
1921G>A	E641K	Glu641Lys	30770395	Blood	2019	Alwan
1976G>A	R659K	Arg659Lys	30770395	Blood	2019	Alwan
2000del	N667Tfs*31	Asn667Thrfs*31	30770395	Blood	2019	Alwan
2017A>T	I673F	Ile673Phe	30770395	Blood	2019	Alwan
2068G>A	A690T	Ala690Thr	30770395	Blood	2019	Alwan
2173del	Q725Kfs*53	Gln725Lysfs*53	30770395	Blood	2019	Alwan
2279del	G760Vfs*18	Gly760Valfs*18	30770395	Blood	2019	Alwan
2724C>G	C908W	Cys908Trp	30770395	Blood	2019	Alwan
2728C>T	R910X	Arg910Ter	30770395	Blood	2019	Alwan
2746C>T	R916C	Arg916Cys	30770395	Blood	2019	Alwan
2930G>T	C977F	Cys977Phe	30770395	Blood	2019	Alwan
2939_2952del	A980Gfs*3	Ala980Glyfs*3	30770395	Blood	2019	Alwan
3047G>A	W1016X	Trp1016Ter	30770395	Blood	2019	Alwan
3070T>G	C1024G	Cys1024Gly	30770395	Blood	2019	Alwan
3178C>T	R1060W	Arg1060Trp	30770395	Blood	2019	Alwan
3284G>A	R1095Q	Arg1095Gln	30770395	Blood	2019	Alwan
3616C>T	R1206X	Arg1206Ter	30770395	Blood	2019	Alwan
3656G>A	R1219Q	Arg1219Gln	30770395	Blood	2019	Alwan
4015del	I1339Sfs*21	Ile1339Serfs*21	30770395	Blood	2019	Alwan
4143dup	E1382Rfs*6	Glu1382Argfs*6	30770395	Blood	2019	Alwan
4205G>C	R1402P	Arg1402Pro	30770395	Blood	2019	Alwan
106_107del	S36Lfs*102	Ser36Leufs*102	30792199	Haematologica	2019	Dorland
130C>T	Q44X	Gln44Ter	30792199	Haematologica	2019	Dorland
262G>A	V88M	Val88Met	30792199	Haematologica	2019	Dorland
304C>T	R102C	Arg102Cys	30792199	Haematologica	2019	Dorland
305G>A	R102H	Arg102His	30792199	Haematologica	2019	Dorland
330+1G>A			30792199	Haematologica	2019	Dorland
331-2A>G			30792199	Haematologica	2019	Dorland
356C>T	S119F	Ser119Phe	30792199	Haematologica	2019	Dorland
372_373insGT	R125Vfs*6	Arg125Valfs*6	30792199	Haematologica	2019	Dorland
414+1G>A			30792199	Haematologica	2019	Dorland
530A>G	Y177C	Tyr177Cys	30792199	Haematologica	2019	Dorland
533T>C	I178T	Ile178Thr	30792199	Haematologica	2019	Dorland
548T>A	L183Q	Leu183Gln	30792199	Haematologica	2019	Dorland
577C>T	R193W	Arg193Trp	30792199	Haematologica	2019	Dorland
679G>A	G227R	Gly227Arg	30792199	Haematologica	2019	Dorland
686+1G>A			30792199	Haematologica	2019	Dorland
687-2A>G			30792199	Haematologica	2019	Dorland
688-8C>G			30792199	Haematologica	2019	Dorland
695T>A	L232Q	Leu232Gln	30792199	Haematologica	2019	Dorland
701A>G	H234R	His234Arg	30792199	Haematologica	2019	Dorland
702C>A	H234Q	His234Gln	30792199	Haematologica	2019	Dorland
706G>T	G236C	Gly236Cys	30792199	Haematologica	2019	Dorland
708del	A237Rfs*12	Ala237Argfs*12	30792199	Haematologica	2019	Dorland
746_987+373del			30792199	Haematologica	2019	Dorland
749C>T	A250V	Ala250Val	30792199	Haematologica	2019	Dorland
803G>C	R268P	Arg268Pro	30792199	Haematologica	2019	Dorland
841T>A	C281S	Cys281Ser	30792199	Haematologica	2019	Dorland
911A>G	Y304C	Tyr304Cys	30792199	Haematologica	2019	Dorland
934C>T	R312C	Arg312Cys	30792199	Haematologica	2019	Dorland
964_970delinsGGCAGAC	C322_F324delinsGRL	Cys322_Phe324delinsGlyArgLeu	30792199	Haematologica	2019	Dorland
1039T>C	C347R	Cys347Arg	30792199	Haematologica	2019	Dorland
1045C>T	R349C	Arg349Cys	30792199	Haematologica	2019	Dorland
1058C>T	P353L	Pro353Leu	30792199	Haematologica	2019	Dorland
1097G>A	C366Y	Cys366Tyr	30792199	Haematologica	2019	Dorland
1154G>A	G385E	Gly385Glu	30792199	Haematologica	2019	Dorland
1169G>A	W390X	Trp390Ter	30792199	Haematologica	2019	Dorland
1190C>T	S397F	Ser397Phe	30792199	Haematologica	2019	Dorland
1192C>T	R398C	Arg398Cys	30792199	Haematologica	2019	Dorland
1193G>A	R398H	Arg398His	30792199	Haematologica	2019	Dorland
1244+2T>G			30792199	Haematologica	2019	Dorland
1285C>T	Q429X	Gln429Ter	30792199	Haematologica	2019	Dorland
1305del	Q436Rfs*61	Gln436Argfs*61	30792199	Haematologica	2019	Dorland
1313G>T	C438F	Cys438Phe	30792199	Haematologica	2019	Dorland
1313G>C	C438S	Cys438Ser	30792199	Haematologica	2019	Dorland
1345C>T	Q449X	Gln449Ter	30792199	Haematologica	2019	Dorland
1456_1457del	M486Vfs*47	Met486Valfs*47	30792199	Haematologica	2019	Dorland
1520G>A	R507Q	Arg507Gln	30792199	Haematologica	2019	Dorland
1523G>A	C508Y	Cys508Tyr	30792199	Haematologica	2019	Dorland
1574G>A	G525D	Gly525Asp	30792199	Haematologica	2019	Dorland
1648G>A	G550R	Gly550Arg	30792199	Haematologica	2019	Dorland
1816G>C	A606P	Ala606Pro	30792199	Haematologica	2019	Dorland
1885del	R629Efs*69	Arg629Glufs*69	30792199	Haematologica	2019	Dorland
2017A>T	I673F	Ile673Phe	30792199	Haematologica	2019	Dorland
2042del	K681Sfs*17	Lys681Serfs*17	30792199	Haematologica	2019	Dorland
2074C>T	R692C	Arg692Cys	30792199	Haematologica	2019	Dorland
2105G>T	G702V	Gly702Val	30792199	Haematologica	2019	Dorland
2167C>A	Q723K	Gln723Lys	30792199	Haematologica	2019	Dorland
2203G>T	E735X	Glu735Ter	30792199	Haematologica	2019	Dorland
2259del	C754Afs*24	Cys754Alafs*24	30792199	Haematologica	2019	Dorland
2272T>C	C758R	Cys758Arg	30792199	Haematologica	2019	Dorland
2279del	G760Vfs*18	Gly760Valfs*18	30792199	Haematologica	2019	Dorland
2281G>A	G761S	Gly761Ser	30792199	Haematologica	2019	Dorland
2410T>C	C804R	Cys804Arg	30792199	Haematologica	2019	Dorland
2434_2441delinsC	E812Pfs*29	Glu812Profs*29	30792199	Haematologica	2019	Dorland
2455del	A819Lfs*24	Ala819Leufs*24	30792199	Haematologica	2019	Dorland
2674C>T	Q892X	Gln892Ter	30792199	Haematologica	2019	Dorland
2723G>A	C908Y	Cys908Tyr	30792199	Haematologica	2019	Dorland
2724C>G	C908W	Cys908Trp	30792199	Haematologica	2019	Dorland
2725G>C	G909R	Gly909Arg	30792199	Haematologica	2019	Dorland
2728C>T	R910X	Arg910Ter	30792199	Haematologica	2019	Dorland
2731+1G>T			30792199	Haematologica	2019	Dorland
2785C>T	Q929X	Gln929Ter	30792199	Haematologica	2019	Dorland
2836T>C	C946R	Cys946Arg	30792199	Haematologica	2019	Dorland
3070T>G	C1024G	Cys1024Gly	30792199	Haematologica	2019	Dorland
3070T>C	C1024R	Cys1024Arg	30792199	Haematologica	2019	Dorland
3100A>T	R1034X	Arg1034Ter	30792199	Haematologica	2019	Dorland
3178C>T	R1060W	Arg1060Trp	30792199	Haematologica	2019	Dorland
3198_3199del	C1067Sfs*30	Cys1067Serfs*30	30792199	Haematologica	2019	Dorland
3220_3223del	Y1074Afs*46	Tyr1074Alafs*46	30792199	Haematologica	2019	Dorland
3242G>A	W1081X	Trp1081Ter	30792199	Haematologica	2019	Dorland
3367C>T	R1123C	Arg1123Cys	30792199	Haematologica	2019	Dorland
3368G>A	R1123H	Arg1123His	30792199	Haematologica	2019	Dorland
3421del	H1141Tfs*85	His1141Thrfs*85	30792199	Haematologica	2019	Dorland
3616C>T	R1206X	Arg1206Ter	30792199	Haematologica	2019	Dorland
3628C>T	Q1210X	Gln1210Ter	30792199	Haematologica	2019	Dorland
3650T>C	I1217T	Ile1217Thr	30792199	Haematologica	2019	Dorland
3657_3658insT	P1220Sfs*12	Pro1220Serfs*12	30792199	Haematologica	2019	Dorland
3682del	R1228Afs*33	Arg1228Alafs*33	30792199	Haematologica	2019	Dorland
3716G>T	G1239V	Gly1239Val	30792199	Haematologica	2019	Dorland
3725T>C	L1242S	Leu1242Ser	30792199	Haematologica	2019	Dorland
3751_3892+587del			30792199	Haematologica	2019	Dorland
3904C>T	Q1302X	Gln1302Ter	30792199	Haematologica	2019	Dorland
4006C>T	R1336W	Arg1336Trp	30792199	Haematologica	2019	Dorland
4091dup	H1364Qfs*24	His1364Glnfs*24	30792199	Haematologica	2019	Dorland
4119del	Q1374Sfs*22	Gln1374Serfs*22	30792199	Haematologica	2019	Dorland
2064G>A	W688X	Trp688Ter	30792199	Haematologica	2019	Dorland
4135T>C	W1379R	Trp1379Arg	30792199	Haematologica	2019	Dorland
4143dup	E1382Rfs*6	Glu1382Argfs*6	30792199	Haematologica	2019	Dorland
3178C>T	R1060W	Arg1060Trp	30930238	J Stroke Cerebrovasc Dis	2019	Beauvais
placeholder	W1067Sfs*47	Trp1067Serfs*47	30930238	J Stroke Cerebrovasc Dis	2019	Beauvais
3530G>A	R1177Q	Arg1177Gln	31249923	TH Open	2018	Roose
1201G>A	G401R	Gly401Arg	31423067	Indian J Nephrol	2019	Yadav
3265G>T	G1089W	Gly1089Trp	31423067	Indian J Nephrol	2019	Yadav
3178C>T	R1060W	Arg1060Trp	31585956	BMJ Case Rep	2019	Tenison
1787C>T	A596V	Ala596Val	31698449	Blood Adv	2019	Fujimura
1198T>C	C400R	Cys400Arg	31698449	Blood Adv	2019	Fujimura
1244+2T>G			31698449	Blood Adv	2019	Fujimura
414+1G>A			31698449	Blood Adv	2019	Fujimura
686+1G>A			31698449	Blood Adv	2019	Fujimura
1523G>A	C508Y	Cys508Tyr	31698449	Blood Adv	2019	Fujimura
2259del	C754Afs*24	Cys754Alafs*24	31698449	Blood Adv	2019	Fujimura
2723G>A	C908Y	Cys908Tyr	31698449	Blood Adv	2019	Fujimura
2434_2441delinsC	E812Pfs*29	Glu812Profs*29	31698449	Blood Adv	2019	Fujimura
415-10G>A	G139Vfs*17	Gly139Valfs*17	31698449	Blood Adv	2019	Fujimura
679G>A	G227R	Gly227Arg	31698449	Blood Adv	2019	Fujimura
1574G>A	G525D	Gly525Asp	31698449	Blood Adv	2019	Fujimura
2725G>C	G909R	Gly909Arg	31698449	Blood Adv	2019	Fujimura
1760A>C	N587T	Asn587Thr	31698449	Blood Adv	2019	Fujimura
701A>G	H234R	His234Arg	31698449	Blood Adv	2019	Fujimura
2017A>T	I673F	Ile673Phe	31698449	Blood Adv	2019	Fujimura
4119del	Q1374Sfs*22	Gln1374Serfs*22	31698449	Blood Adv	2019	Fujimura
1345C>T	Q449X	Gln449Ter	31698449	Blood Adv	2019	Fujimura
2167C>A	Q723K	Gln723Lys	31698449	Blood Adv	2019	Fujimura
3242G>A	W1081X	Trp1081Ter	31698449	Blood Adv	2019	Fujimura
1093T>G	W365G	Trp365Gly	31698449	Blood Adv	2019	Fujimura
3367C>T	R1123C	Arg1123Cys	31698449	Blood Adv	2019	Fujimura
577C>T	R193W	Arg193Trp	31698449	Blood Adv	2019	Fujimura
803G>C	R268P	Arg268Pro	31698449	Blood Adv	2019	Fujimura
1192C>T	R398C	Arg398Cys	31698449	Blood Adv	2019	Fujimura
1193G>A	R398H	Arg398His	31698449	Blood Adv	2019	Fujimura
1225C>T	R409W	Arg409Trp	31698449	Blood Adv	2019	Fujimura
3220_3223del	Y1074Afs*46	Tyr1074Alafs*46	31698449	Blood Adv	2019	Fujimura
911A>G	Y304C	Tyr304Cys	31698449	Blood Adv	2019	Fujimura
4034del	N1345Tfs*15	Asn1345Thrfs*15	31837614	Thromb Res	2020	Pikovsky
3569-1G>A			32073234	J Cell Mol Med	2020	Jiang
3923G>A	G1308D	Gly1308Asp	32073234	J Cell Mol Med	2020	Jiang
304C>A	R102S	Arg102Ser	32103696	Platelets	2020	Elbaz
332G>A	G111E	Gly111Glu	32197596	BMC Med Genet	2020	Hou
3121C>T	Q1041X	Gln1041Ter	32197596	BMC Med Genet	2020	Hou
330+1G>A			32255295	Clin Lab	2020	Lv
1564T>C	C522R	Cys522Arg	32255295	Clin Lab	2020	Lv
1198T>C	C400R	Cys400Arg	32365113	Plos ONE	2020	Letzer
2272T>C	C758R	Cys758Arg	32365113	Plos ONE	2020	Letzer
703G>T	D235Y	Asp235Tyr	32365113	Plos ONE	2020	Letzer
2104G>C	G702R	Gly702Arg	32365113	Plos ONE	2020	Letzer
695T>A	L232Q	Leu232Gln	32365113	Plos ONE	2020	Letzer
1058C>T	P353L	Pro353Leu	32365113	Plos ONE	2020	Letzer
2012C>T	P671L	Pro671Leu	32365113	Plos ONE	2020	Letzer
665T>C	I222T	Ile222Thr	32365113	Plos ONE	2020	Letzer
3825C>A	C1275X	Cys1275Ter	32365113	Plos ONE	2020	Letzer
1045C>T	R349C	Arg349Cys	32365113	Plos ONE	2020	Letzer
2074C>T	R692C	Arg692Cys	32472955	Pediatr Blood Cancer	2020	Zharnest
3656G>A	R1219Q	Arg1219Gln	32472955	Pediatr Blood Cancer	2020	Zharnest
1787C>T	A596V	Ala596Val	32496441	J Pediatr Hematol Oncol	2020	Wyatt
548T>A	L183Q	Leu183Gln	32496441	J Pediatr Hematol Oncol	2020	Wyatt
1456_1457del	M486Vfs*47	Met486Valfs*47	32539690	BMC Pregnancy Childbirth	2020	Soffer
3178C>T	R1060W	Arg1060Trp	32539690	BMC Pregnancy Childbirth	2020	Soffer
2281G>A	G761S	Gly761Ser	32797178	Blood	2020	Ferrari
2115G>A	W705X	Trp705Ter	32797178	Blood	2020	Ferrari
3667G>T	E1223X	Glu1223Ter	32925004	Clin Hemorheol Microcirc	2020	Xu
3368G>A	R1123H	Arg1123His	32925004	Clin Hemorheol Microcirc	2020	Xu
577C>T	R193W	Arg193Trp	33014938	Front Pediatr	2020	Dai
2397C>A	C799X	Cys799Ter	33014938	Front Pediatr	2020	Dai
1187G>A	C396Y	Cys396Tyr	33072671	Front Pediatr	2020	Wang
1595G>T	C532F	Cys532Phe	33072671	Front Pediatr	2020	Wang
291_391del	Q97Hfs*8	Gln97Hisfs*8	33306605	J Pediatr Hematol Oncol	2020	Toret
4143dup	E1382Rfs*6	Glu1382Argfs*6	33306605	J Pediatr Hematol Oncol	2020	Toret
1435+1dup			33387295	Int J Hematol	2021	Chou
1921G>A	E641K	Glu641Lys	33387295	Int J Hematol	2021	Chou
1345C>T	Q449X	Gln449Ter	33433066	J Thromb Haemost	2020	Sakai
3367C>T	R1123C	Arg1123Cys	33433066	J Thromb Haemost	2020	Sakai
686+1G>A			33433066	J Thromb Haemost	2020	Sakai
934C>T	R312C	Arg312Cys	33433066	J Thromb Haemost	2020	Sakai
3198_3199del	C1067Sfs*30	Cys1067Serfs*30	33433066	J Thromb Haemost	2020	Sakai
911A>G	Y304C	Tyr304Cys	33433066	J Thromb Haemost	2020	Sakai
1574G>A	G525D	Gly525Asp	33433066	J Thromb Haemost	2020	Sakai
3904C>T	Q1302X	Gln1302Ter	33433066	J Thromb Haemost	2020	Sakai
372_373insGT	R125Vfs*6	Arg125Valfs*6	33433066	J Thromb Haemost	2020	Sakai
577C>T	R193W	Arg193Trp	33433066	J Thromb Haemost	2020	Sakai
1045C>T	R349C	Arg349Cys	33433066	J Thromb Haemost	2020	Sakai
533T>C	I178T	Ile178Thr	33433066	J Thromb Haemost	2020	Sakai
2785C>T	Q929X	Gln929Ter	33433066	J Thromb Haemost	2020	Sakai
1816G>C	A606P	Ala606Pro	33433066	J Thromb Haemost	2020	Sakai
1648G>A	G550R	Gly550Arg	33433066	J Thromb Haemost	2020	Sakai
746_987+373del			33433066	J Thromb Haemost	2020	Sakai
2674C>T	Q892X	Gln892Ter	33433066	J Thromb Haemost	2020	Sakai
1190C>T	S397F	Ser397Phe	33433066	J Thromb Haemost	2020	Sakai
1313G>C	C438S	Cys438Ser	33433066	J Thromb Haemost	2020	Sakai
2725G>C	G909R	Gly909Arg	33433066	J Thromb Haemost	2020	Sakai
3657_3658insT	P1220Sfs*12	Pro1220Serfs*12	33433066	J Thromb Haemost	2020	Sakai
4006C>T	R1336W	Arg1336Trp	33433066	J Thromb Haemost	2020	Sakai
1097G>A	C366Y	Cys366Tyr	33433066	J Thromb Haemost	2020	Sakai
3421del	H1141Tfs*85	His1141Thrfs*85	33433066	J Thromb Haemost	2020	Sakai
2723G>A	C908Y	Cys908Tyr	33433066	J Thromb Haemost	2020	Sakai
3637T>C	C1213R	Cys1213Arg	33433066	J Thromb Haemost	2020	Sakai
3033del	C1012Afs*109	Cys1012Alafs*109	33447482	Cureus	2020	Rashid
1639_1640del	C548Wfs*66	Cys548Trpfs*66	10.1016/j.phoj.2018.12.001	Pediatric Hematology Oncology Journal	2019	Das
