# Supplementary material for: The global carrier frequency and genetic prevalence of Upshaw-Schulman syndrome
Source: BMC Genom Data. 2021 Nov 17;22:50. doi: 10.1186/s12863-021-01010-0 (PMC8600861; doi:10.1186/s12863-021-01010-0)
Supplement: Supplementary file 3 — Additional file 3: Supplemental Table S2. All ADAMTS13 reported variants. [file 12863_2021_1010_MOESM3_ESM.xlsx]

## Sheet: knownUnique
cDNA	1letter	3letter
286C>G	H96D	His96Asp
304C>T	R102C	Arg102Cys
587C>T	T196I	Thr196Ile
1193G>A	R398H	Arg398His
1582A>G	R528G	Arg528Gly
1584+5G>A
2074C>T	R692C	Arg692Cys
2376_2401del	A793Pfs*43	Ala793Profs*43
2851T>G	C951G	Cys951Gly
3070T>G	C1024G	Cys1024Gly
3638G>A	C1213Y	Cys1213Tyr
3770dup	L1258Vfs*36	Leu1258Valfs*36
803G>C	R268P	Arg268Pro
1342C>G	Q448E	Gln448Glu
1345C>T	Q449X	Gln449Ter
1423C>T	P475S	Pro475Ser
1523G>A	C508Y	Cys508Tyr
695T>A	L232Q	Leu232Gln
788C>G	S263C	Ser263Cys
1058C>T	P353L	Pro353Leu
1169G>A	W390X	Trp390Ter
2549_2550del	D850Gfs*7	Asp850Glyfs*7
2728C>T	R910X	Arg910Ter
3100A>T	R1034X	Arg1034Ter
4143dup	E1382Rfs*6	Glu1382Argfs*6
1783_1784del	L595Gfs*19	Leu595Glyfs*19
130C>T	Q44X	Gln44Ter
4006C>T	R1336W	Arg1336Trp
703G>C	D235H	Asp235His
718_724del	S240Afs*7	Ser240Alafs*7
932G>A	C311Y	Cys311Tyr
1370C>T	P457L	Pro457Leu
2279del	G760Vfs*18	Gly760Valfs*18
414+1G>A
577C>T	R193W	Arg193Trp
686+1G>A
1244+2T>G
2017A>T	I673F	Ile673Phe
2723G>A	C908Y	Cys908Tyr
3367C>T	R1123C	Arg1123Cys
262G>A	V88M	Val88Met
237C>G	I79M	Ile79Met
607T>C	S203P	Ser203Pro
1520G>A	R507Q	Arg507Gln
1787C>T	A596V	Ala596Val
2272T>C	C758R	Cys758Arg
2723G>C	C908S	Cys908Ser
3254_3255del	S1085Cfs*12	Ser1085Cysfs*12
1309-1G>A
825-10_843del
330+1G>A
749C>T	A250V	Ala250Val
1170G>C	W390C	Trp390Cys
3735G>A	W1245X	Trp1245Ter
687-2A>G
291_319del	E98Pfs*31	Glu98Profs*31
2931_2936del	C977_R979delinsW	Cys977_Arg979delinsTrp
3716G>T	G1239V	Gly1239Val
19C>T	R7W	Arg7Trp
1852C>G	P618A	Pro618Ala
2195C>T	A732V	Ala732Val
702C>A	H234Q	His234Gln
3616C>T	R1206X	Arg1206Ter
1095_1112del	W365_R370del	Trp365_Arg370del
3178C>T	R1060W	Arg1060Trp
1039T>A	C347S	Cys347Ser
2012C>T	P671L	Pro671Leu
82dup	W28Lfs*111	Trp28Leufs*111
3047G>A	W1016X	Trp1016Ter
3655C>T	R1219W	Arg1219Trp
964_970delinsGGCAGAC	C322_F324delinsGRL	Cys322_Phe324delinsGlyArgLeu
356C>T	S119F	Ser119Phe
3650T>C	I1217T	Ile1217Thr
911A>G	Y304C	Tyr304Cys
1574G>A	G525D	Gly525Asp
372_373insGT	R125Vfs*6	Arg125Valfs*6
3904C>T	Q1302X	Gln1302Ter
1045C>T	R349C	Arg349Cys
533T>C	I178T	Ile178Thr
2785C>T	Q929X	Gln929Ter
1816G>C	A606P	Ala606Pro
3107C>A	S1036X	Ser1036Ter
1016C>G	T339R	Thr339Arg
2167C>A	Q723K	Gln723Lys
2317C>T	Q773X	Gln773Ter
2708C>T	S903L	Ser903Leu
3220_3223del	Y1074Afs*46	Tyr1074Alafs*46
3284G>A	R1095Q	Arg1095Gln
3941C>T	S1314L	Ser1314Leu
3820C>T	R1274C	Arg1274Cys
803G>A	R268Q	Arg268Gln
679G>A	G227R	Gly227Arg
701A>G	H234R	His234Arg
934C>T	R312C	Arg312Cys
1154G>A	G385E	Gly385Glu
1192C>T	R398C	Arg398Cys
1313G>C	C438S	Cys438Ser
1648G>A	G550R	Gly550Arg
1885del	R629Efs*69	Arg629Glufs*69
2259del	C754Afs*24	Cys754Alafs*24
2725G>A	G909R	Gly909Arg
3070T>C	C1024R	Cys1024Arg
3198_3199del	C1067Sfs*30	Cys1067Serfs*30
3242G>A	W1081X	Trp1081Ter
4119del	Q1374Sfs*22	Gln1374Serfs*22
1973A>G	Y658C	Tyr658Cys
768_774del	R257Afs*13	Arg257Alafs*13
1786+1G>A
106-1G>C
428T>C	I143T	Ile143Thr
448T>C	S150P	Ser150Pro
578G>A	R193Q	Arg193Gln
703G>T	D235Y	Asp235Tyr
706G>T	G236C	Gly236Cys
1308G>C	Q436H	Gln436His
3251G>A	C1084Y	Cys1084Tyr
3283C>T	R1095W	Arg1095Trp
262G>C	V88L	Val88Leu
283G>C	A95P	Ala95Pro
1892C>T	A631V	Ala631Val
2434G>T	E812X	Glu812Ter
2455del	A819Lfs*24	Ala819Leufs*24
3313C>T	Q1105X	Gln1105Ter
4085A>T	D1362V	Asp1362Val
1451G>A	R484K	Arg484Lys
305G>A	R102H	Arg102His
649G>C	D217H	Asp217His
719_724del	C242_G243del	Cys242_Gly243del
794_796delinsCCT	C265_S266delinsSC	Cys265_Ser266delinsSerCys
1225C>T	R409W	Arg409Trp
1285C>T	Q429X	Gln429Ter
1368G>T	Q456H	Gln456His
1976G>A	R659K	Arg659Lys
2260T>C	C754R	Cys754Arg
2930G>T	C977F	Cys977Phe
788C>T	S263F	Ser263Phe
3252C>A	C1084X	Cys1084Ter
2068G>A	A690T	Ala690Thr
2746C>T	R916C	Arg916Cys
1649_1664del	G550Afs*20	Gly550Alafs*20
768_774dup	G259Pfs*133	Gly259Profs*133
2203G>T	E735X	Glu735Ter
717del	S240Afs*9	Ser240Alafs*9
3657_3658insT	P1220Sfs*12	Pro1220Serfs*12
2042del	K681Sfs*17	Lys681Serfs*17
3368G>A	R1123H	Arg1123His
1709A>G	Y570C	Tyr570Cys
2699C>T	A900V	Ala900Val
2914C>T	R972W	Arg972Trp
3287G>A	R1096H	Arg1096His
334del	A112Qfs*18	Ala112Glnfs*18
1201G>A	G401R	Gly401Arg
1456_1457del	M486Vfs*47	Met486Valfs*47
1492C>T	R498C	Arg498Cys
1921G>A	E641K	Glu641Lys
2000del	N667Tfs*31	Asn667Thrfs*31
3656G>A	R1219Q	Arg1219Gln
4015del	I1339Sfs*21	Ile1339Serfs*21
746_987+373del
841T>A	C281S	Cys281Ser
3541G>A	G1181R	Gly1181Arg
3751_3892+587del
106_107del	S36Lfs*102	Ser36Leufs*102
331-2_331-1del
3587del	H1196Pfs*30	His1196Profs*30
1308+2_1308+5del
4184T>C	L1395P	Leu1395Pro
559G>C	D187H	Asp187His
2944G>A	G982R	Gly982Arg
1297T>G	C433G	Cys433Gly
4156G>C	A1386P	Ala1386Pro
3779dup	M1260Ifs*34	Met1260Ilefs*34
3178_3180delinsGAT	R1060D	Arg1060Asp
518A>G	D173G	Asp173Gly
427A>T	I143F	Ile143Phe
2281G>A	G761S	Gly761Ser
2931T>G	C977W	Cys977Trp
4034del	N1345Tfs*15	Asn1345Thrfs*15
2410T>C	C804R	Cys804Arg
1297T>C	C433R	Cys433Arg
1624T>G	W542G	Trp542Gly
530A>G	Y177C	Tyr177Cys
3044+2430_3568+81del
2104G>C	G702R	Gly702Arg
415-10G>A	G139Vfs*17	Gly139Valfs*17
1007_1025dup	D343Lfs*53	Asp343Leufs*53
708dup	A237Rfs*153	Ala237Argfs*153
2293C>T	R765W	Arg765Trp
470G>A	W157X	Trp157Ter
687-2del
914A>G	Y305C	Tyr305Cys
1022C>T	P341L	Pro341Leu
1177C>T	R393X	Arg393Ter
1198T>C	C400R	Cys400Arg
2348_2420del	A783Gfs*36	Ala783Glyfs*36
3092G>A	G1031D	Gly1031Asp
2917_2918del	R973Nfs*14	Arg973Asnfs*14
22dup	A8Gfs*131	Ala8Glyfs*131
173-14_173-2del
330+3G>C
460G>A	V154I	Val154Ile
655G>C	G219R	Gly219Arg
687-7C>A
844G>C	V282L	Val282Leu
988-2A>C
988-2A>G
1309-25C>A
1312T>C	C438R	Cys438Arg
1328T>C	L443P	Leu443Pro
1408dup	W470Lfs*64	Trp470Leufs*64
1409G>A	W740X	Trp740Ter
1584+2T>A
1585-1G>C
1643G>T	C548P	Cys548Phe
1651G>T	D551Y	Asp551Tyr
1908dup	L637Afs*18	Leu637Alafs*18
2085C>G	C695W	Cys695Trp
2104+1G>A
2404C>T	Q802X	Gln802Ter
2836T>C	C946R	Cys946Arg
2890G>A	V964M	Val964Met
2929T>C	C977R	Cys977Arg
3390T>G	C1130W	Cys1130Trp
3892+1G>A
4135T>C	W1379R	Trp1379Arg
4091dup	H1364Qfs*24	His1364Glnfs*24
1097G>A	C366Y	Cys366Tyr
3015del	A1006Pfs*115	Ala1006Profs*115
3097G>A	A1033T	Ala1033Thr
83G>A	W28X	Trp28Ter
290A>G	Q97H	Gln97His
386del	V129Gfs*6	Val129Glyfs*6
697G>A	E233K	Glu233Lys
708del	A237Rfs*12	Ala237Argfs*12
915C>A	Y305X	Tyr305Ter
1460del	C487Sfs*10	Cys487Serfs*10
2173del	Q725Kfs*53	Gln725Lysfs*53
2724C>G	C908W	Cys908Trp
2939_2952del	A980Gfs*3	Ala980Glyfs*3
4205G>C	R1402P	Arg1402Pro
331-2A>G
548T>A	L183Q	Leu183Gln
688-8C>G
1039T>C	C347R	Cys347Arg
1190C>T	S397F	Ser397Phe
1305del	Q436Rfs*61	Gln436Argfs*61
1313G>T	C438F	Cys438Phe
2105G>T	G702V	Gly702Val
2434_2441delinsC	E812Pfs*29	Glu812Profs*29
2674C>T	Q892X	Gln892Ter
2731+1G>T
3421del	H1141Tfs*85	His1141Thrfs*85
3628C>T	Q1210X	Gln1210Ter
3682del	R1228Afs*33	Arg1228Alafs*33
3725T>C	L1242S	Leu1242Ser
2064G>A	W688X	Trp688Ter
placeholder	W1067Sfs*47	Trp1067Serfs*47
3530G>A	R1177Q	Arg1177Gln
3265G>T	G1089W	Gly1089Trp
1760A>C	N587T	Asn587Thr
1093T>G	W365G	Trp365Gly
3569-1G>A
3923G>A	G1308D	Gly1308Asp
304C>A	R102S	Arg102Ser
332G>A	G111E	Gly111Glu
3121C>T	Q1041X	Gln1041Ter
1564T>C	C522R	Cys522Arg
665T>C	I222T	Ile222Thr
3825C>A	C1275X	Cys1275Ter
2115G>A	W705X	Trp705Ter
3667G>T	E1223X	Glu1223Ter
2397C>A	C799X	Cys799Ter
1187G>A	C396Y	Cys396Tyr
1595G>T	C532F	Cys532Phe
291_391del	Q97Hfs*8	Gln97Hisfs*8
1435+1dup
3637T>C	C1213R	Cys1213Arg
3033del	C1012Afs*109	Cys1012Alafs*109
1639_1640del	C548Wfs*66	Cys548Trpfs*66
331-1G>A
