# Supplementary material for: The global carrier frequency and genetic prevalence of Upshaw-Schulman syndrome
Source: BMC Genom Data. 2021 Nov 17;22:50. doi: 10.1186/s12863-021-01010-0 (PMC8600861; doi:10.1186/s12863-021-01010-0)
Supplement: Supplementary file 4 — Additional file 4: Supplemental Table S3. all database and reported variants collection from ClinVar, HGMD with gnomAD allele frequency. [file 12863_2021_1010_MOESM4_ESM.xlsx]

## Sheet: All
cDNA	1letter	3letter	clinical significance	mol_type	source	gnomAD_exomes_AC	gnomAD_exomes_AN	gnomAD_exomes_AF	gnomAD_exomes_AFR_AC	gnomAD_exomes_AFR_AN	gnomAD_exomes_AFR_AF	gnomAD_exomes_AMR_AC	gnomAD_exomes_AMR_AN	gnomAD_exomes_AMR_AF	gnomAD_exomes_ASJ_AC	gnomAD_exomes_ASJ_AN	gnomAD_exomes_ASJ_AF	gnomAD_exomes_EAS_AC	gnomAD_exomes_EAS_AN	gnomAD_exomes_EAS_AF	gnomAD_exomes_FIN_AC	gnomAD_exomes_FIN_AN	gnomAD_exomes_FIN_AF	gnomAD_exomes_NFE_AC	gnomAD_exomes_NFE_AN	gnomAD_exomes_NFE_AF	gnomAD_exomes_SAS_AC	gnomAD_exomes_SAS_AN	gnomAD_exomes_SAS_AF	gnomAD_exomes_other_AC	gnomAD_exomes_other_AN	gnomAD_exomes_other_AF	gnomAD_exomes_POPMAX_AC	gnomAD_exomes_POPMAX_AN	gnomAD_exomes_POPMAX_AF
1003C>T	Q335X	Gln335Ter		nonsense	gnomAD	1	249816	4.003e-06																			1	30610	3.267e-05
1007_1025dup	D343LfsTer53	Asp343LeufsTer53	pathogenic	frameshift	PubMed	0
1016C>G	T339R	Thr339Arg	benign	missense	PubMed	0
1022C>T	P341L	Pro341Leu	benign	missense	PubMed	0
1031_1032insCTGAGCCGGGC		AspnullAspTerAlaGlyTer344AspnullAspTerAlaGlyTer		frameshift	gnomAD	10	141296	7.077e-05	1	8222	0.0001216													7	55790	0.0001255	2	22734	8.797e-05						5.798e-05
1039T>A	C347S	Cys347Ser	pathogenic	missense	PubMed	0
1039T>C	C347R	Cys347Arg	likely pathogenic	missense	PubMed	0
1045C>T	R349C	Arg349Cys	likely pathogenic	missense	PubMed	1	169582	5.897e-06																1	68026	1.47e-05
1058C>T	P353L	Pro353Leu	likely pathogenic	missense	PubMed	0
106_107del	S36LfsTer102	Ser36LeufsTer102	pathogenic	frameshift	PubMed	0
106-1G>C			pathogenic	splice	PubMed	0
1073G>A		Trp358Ter		nonsense	gnomAD	1	250472	3.992e-06				1	34574	2.892e-05
1093T>G	W365G	Trp365Gly	Likely Pathogenic	missense	PubMed	0
1094_1107del		Trp365SerfsTer20		frameshift	gnomAD	0		0
1095_1112del	W365_R370del	Trp365_Arg370del	likely pathogenic	inframe	PubMed	0
1097G>A	C366Y	Cys366Tyr	likely pathogenic	missense	PubMed	0
1120del		Leu374TrpfsTer4		frameshift	gnomAD	2	250176	7.994e-06																1	112880	8.859e-06	1	30614	3.266e-05
1128_1132del		Glu376AspfsTer12		frameshift	gnomAD	1	250276	3.996e-06	1	16186	6.178e-05
1154G>A	G385E	Gly385Glu	likely pathogenic	missense	PubMed	0
1169G>A	W390X	Trp390Ter	pathogenic	nonsense	PubMed	0
1169G>A	W390X	Trp390Ter	pathogenic	nonsense	gnomAD	2	250532	7.983e-06	0	16214	0	0	34572	0	0	10048	0	0	18382	0	0	21456	0	2	113126	1.768e-05	0	30614	0						2.94e-06
1170G>C	W390C	Trp390Cys	pathogenic	missense	PubMed	2	250534	7.983e-06				1	34570	2.893e-05										1	113124	8.84e-06
1177C>T	R393X	Arg393Ter	pathogenic	nonsense	PubMed	0
1177C>T	R393X	Arg393Ter	pathogenic	nonsense	gnomAD	1	250550	3.991e-06	0	16216	0	0	34572	0	0	10042	0	0	18380	0	0	21474	0	1	113134	8.839e-06	0	30614	0
1187G>A	C396Y	Cys396Tyr	Likely Pathogenic	missense	PubMed	0
1190C>T	S397F	Ser397Phe	likely pathogenic	missense	PubMed	1	250504	3.992e-06																						1	6118	0.0001635
1192C>T	R398C	Arg398Cys	likely pathogenic	missense	PubMed	2	250504	7.984e-06				1	34572	2.893e-05										1	113140	8.839e-06
1193G>A	R398H	Arg398His	likely pathogenic	missense	PubMed	0
1193G>A	R398H	Arg398His	likely pathogenic	missense	ClinVar	0		0
1198T>C	C400R	Cys400Arg	likely pathogenic	missense	PubMed	0
1201G>A	G401R	Gly401Arg	likely pathogenic	missense	PubMed	1	250520	3.992e-06																			1	30614	3.266e-05
1225C>T	R409W	Arg409Trp	likely pathogenic	missense	PubMed	0
1244+2T>G			pathogenic	splice	PubMed	0
1285C>T	Q429X	Gln429Ter	pathogenic	nonsense	PubMed	0
1297T>C	C433R	Cys433Arg	likely pathogenic	missense	PubMed	0
1297T>G	C433G	Cys433Gly	likely pathogenic	missense	PubMed	0
1305del	Q436RfsTer61	Gln436ArgfsTer61	likely pathogenic	frameshift	PubMed	0
1308+2_1308+5del			pathogenic	splice	PubMed	0
1308+2_1308+5del			pathogenic	splice	gnomAD	1	250402	3.994e-06	1		6.163e-05	0		0	0		0	0		0	0		0	0		0	0		0
1308G>C	Q436H	Gln436His	pathogenic	missense	PubMed	1	250306	3.995e-06																			1	30614	3.266e-05
1309-1G>A			pathogenic	splice	PubMed	0
1309-25C>A			Uncertain Significance	intron	PubMed	0
130C>T	Q44X	Gln44Ter	pathogenic	nonsense	gnomAD	1	251446	3.977e-06	0		0	0		0	0		0	0		0	0		0	1	113762	8.79e-06	0		0
130C>T	Q44X	Gln44Ter	pathogenic	nonsense	PubMed	0
1312T>C	C438R	Cys438Arg	likely pathogenic	missense	PubMed	0
1313G>C	C438S	Cys438Ser	likely pathogenic	missense	PubMed	0
1313G>T	C438F	Cys438Phe	likely pathogenic	missense	PubMed	0
1328T>C	L443P	Leu443Pro	Uncertain Significance	missense	PubMed	0
1342C>G	Q448E	Gln448Glu	benign	missense	PubMed	0
1345C>T	Q449X	Gln449Ter	pathogenic	nonsense	PubMed	0
1345C>T	Q449X	Gln449Ter	pathogenic	nonsense	ClinVar	0		0
1368G>T	Q456H	Gln456His	Uncertain Significance	missense	PubMed	736	203046	0.003625																											0.0487
1370C>T	P457L	Pro457Leu	likely benign	missense	PubMed	0
1393_1394del		Ala465LeufsTer68		frameshift	gnomAD	1	204864	4.881e-06				1	29552	3.384e-05
1408dup	W470LfsTer64	Trp470LeufsTer64	pathogenic	frameshift	PubMed	0
1409G>A	W470X	Trp470Ter	pathogenic	nonsense	PubMed	0
1409G>A	W470X	Trp470Ter	pathogenic	nonsense	gnomAD	1	212294	4.71e-06	0		0	0		0	0		0	0		0	0		0	0		0	1	26708	3.744e-05
1423C>T	P475S	Pro475Ser	benign	missense	PubMed	1333
1435+1dup			pathogenic	frameshift	gnomAD	2	218460	9.155e-06										2	16478	0.0001214
1435+1dup			pathogenic	frameshift	PubMed	0
1451G>A	R484K	Arg484Lys	Uncertain Significance	missense	PubMed	0
1456_1457del	M486VfsTer47	Met486ValfsTer47	pathogenic	frameshift	PubMed	0
1456_1457del	M486VfsTer47	Met486ValfsTer47	pathogenic	frameshift	gnomAD	5	250988	1.992e-05	0		0	3		8.674e-05	0		0	1	18392	5.437e-05	0		0	1	113364	8.821e-06	0		0						2.299e-05
1460del	C487SfsTer10	Cys487SerfsTer10	pathogenic	frameshift	PubMed	0
1492C>T	R498C	Arg498Cys	likely pathogenic	missense	PubMed	6	251058	2.39e-05				3	34588	8.674e-05				1	18390	5.438e-05				2	113418	1.763e-05
1520G>A	R507Q	Arg507Gln	likely pathogenic	missense	PubMed	5	250998	1.992e-05				2	34586	5.783e-05										3	113364	2.646e-05									9.58e-06
1523G>A	C508Y	Cys508Tyr	likely pathogenic	missense	PubMed	1	251006	3.984e-06				1	34586	2.891e-05
1564T>C	C522R	Cys522Arg	likely pathogenic	missense	PubMed	0
1574G>A	G525D	Gly525Asp	likely pathogenic	missense	PubMed	0
1582A>G	R528G	Arg528Gly	likely pathogenic	missense	PubMed	0
1582A>G	R528G	Arg528Gly	likely pathogenic	missense	ClinVar	1	250712	3.989e-06										1	18390	5.438e-05
1584+2T>A			pathogenic	splice	PubMed	0
1584+5G>A			Uncertain Significance	intron	PubMed	0
1584+5G>A			Uncertain Significance	intron	ClinVar	0		0
1585-1G>C			pathogenic	splice	PubMed	0
1585-1G>C			pathogenic	splice	ClinVar	0		0
1595G>T	C532F	Cys532Phe	Likely Pathogenic	missense	PubMed	0
1615C>T		Gln539Ter		nonsense	gnomAD	0		0
1624T>G	W542G	Trp542Gly	Uncertain Significance	missense	PubMed	0
1639_1640del	C548Wfs*66	Cys548Trpfs*66	pathogenic	frameshift	PubMed	0
1643G>T	C548P	Cys548Phe	likely pathogenic	missense	PubMed	0
1648G>A	G550R	Gly550Arg	likely pathogenic	missense	PubMed	0
1649_1664del	G550AfsTer20	Gly550AlafsTer20	pathogenic	frameshift	PubMed	0
1651G>T	D551Y	Asp551Tyr	likely pathogenic	missense	PubMed	0
1709A>G	Y570C	Tyr570Cys	likely pathogenic	missense	PubMed	0
173-14_173-2del			likely pathogenic	splice	PubMed	0
173-1G>A				splice	gnomAD	1	249530	4.008e-06				1	34570	2.893e-05				0		0				0		0
1760A>C	N587T	Asn587Thr	Likely Pathogenic	missense	PubMed	0
1783_1784del	L595GfsTer19	Leu595GlyfsTer19	pathogenic	frameshift	PubMed	0
1783_1784del	L595GfsTer19	Leu595GlyfsTer19	pathogenic	frameshift	ClinVar	0		0
1786+1G>A			pathogenic	splice	PubMed	0
1786+1G>A			pathogenic	splice	gnomAD	1	251482	3.976e-06	0		0	0		0				0		0	0		0	1	113760	8.79e-06	0		0
1787-2A>G				splice	gnomAD	1	251174	3.981e-06													1	21620	4.625e-05
1787C>T	A596V	Ala596Val	likely pathogenic	missense	PubMed	0
1787C>T	A596V	Ala596Val	likely pathogenic	missense	ClinVar	3	251126	1.195e-05																			3	30616	9.799e-05
1816G>C	A606P	Ala606Pro	likely pathogenic	missense	PubMed	1	251218	3.981e-06	1	16240	6.158e-05
1852C>G	P618A	Pro618Ala	benign	missense	PubMed	15192
1885del	R629EfsTer69	Arg629GlufsTer69	likely pathogenic	frameshift	PubMed	0
1892C>T	A631V	Ala631Val	Uncertain Significance	missense	PubMed	0
1908dup	L637AfsTer18	Leu637AlafsTer18	pathogenic	frameshift	PubMed	0
1921G>A	E641K	Glu641Lys	likely pathogenic	missense	PubMed	7	249386	2.807e-05																			7	30564	0.000229						0.0001067
1957dup		Ala653GlyfsTer2		frameshift	gnomAD	0		0
196_197insCTCCCCTGGCTTCC		Gln66ProfsTer69		frameshift	gnomAD	2	249876	8.004e-06				2	34574	5.785e-05				0		0				0		0
1968+1G>T				splice	gnomAD	1	231168	4.326e-06																			1	29112	3.435e-05
196C>T		Gln66Ter		nonsense	gnomAD	1	249082	4.015e-06				0		0				1	18362	5.446e-05				0		0
1973A>G	Y658C	Tyr658Cys	likely pathogenic	missense	PubMed	0
1976G>A	R659K	Arg659Lys	Uncertain Significance	missense	PubMed	35	251330	0.0001393
19C>T	R7W	Arg7Trp	benign	missense	PubMed	22741
2000del	N667TfsTer31	Asn667ThrfsTer31	likely pathogenic	frameshift	PubMed	0
2012C>T	P671L	Pro671Leu	likely pathogenic	missense	PubMed	1	251270	3.98e-06																1	113576	8.805e-06
2017A>T	I673F	Ile673Phe	likely pathogenic	missense	PubMed	0
2017A>T	I673F	Ile673Phe	likely pathogenic	missense	ClinVar	1	251280	3.98e-06																1	113580	8.804e-06
202C>T		Gln68Ter		nonsense	gnomAD	1	249742	4.004e-06				0		0				1	18360	5.447e-05				0		0
2031C>A		Tyr677Ter		nonsense	gnomAD	1	251244	3.98e-06	1	16248	6.155e-05
2042del	K681SfsTer17	Lys681SerfsTer17	likely pathogenic	frameshift	PubMed	0
2050C>T		Gln684Ter		nonsense	gnomAD	3	251124	1.195e-05	1	16234	6.16e-05	2	34584	5.783e-05
2064G>A	W688X	Trp688Ter	pathogenic	nonsense	PubMed	0
2064G>A	W688X	Trp688Ter	pathogenic	nonsense	gnomAD	1	251056	3.983e-06																			1	30616	3.266e-05
2068_2081del		Ala690LeufsTer150		frameshift	gnomAD	0		0
2068G>A	A690T	Ala690Thr	Uncertain Significance	missense	PubMed	2	251044	7.967e-06
2074C>T	R692C	Arg692Cys	likely pathogenic	missense	PubMed	0
2074C>T	R692C	Arg692Cys	likely pathogenic	missense	ClinVar	1	251044	3.983e-06										1	18384	5.44e-05
2085C>G	C695W	Cys695Trp	likely pathogenic	missense	PubMed	0		0
2104+1G>A			pathogenic	splice	PubMed	0
2104G>C	G702R	Gly702Arg	pathogenic	missense	PubMed	0
2105G>T	G702V	Gly702Val	likely pathogenic	missense	PubMed	0
2115G>A	W705X	Trp705Ter	pathogenic	nonsense	PubMed	0
2115G>A	W705X	Trp705Ter	pathogenic	nonsense	gnomAD	1	250656	3.99e-06																1	113104	8.841e-06
214C>T		Gln72Ter		nonsense	gnomAD	1	250320	3.995e-06				0		0										1	112960	8.853e-06
2167C>A	Q723K	Gln723Lys	Uncertain Significance	missense	PubMed	24	250064
2173del	Q725KfsTer53	Gln725LysfsTer53	likely pathogenic	frameshift	PubMed	0
2195C>T	A732V	Ala732Val	benign	missense	PubMed	2460
2199G>A		Trp733Ter		nonsense	gnomAD	1	249996	4e-06																1	112648	8.877e-06
2203G>T	E735X	Glu735Ter	pathogenic	nonsense	PubMed	0
2209T>C	C737R	Cys737Arg	Likely Pathogenic	missense	ClinVar	0		0
2235-7_2235-2del				splice	gnomAD	4	217436	1.84e-05				2	32840	6.09e-05																2	5498	0.0003638			1.009e-05
2238G>A		Trp746Ter		nonsense	gnomAD	1	221530	4.514e-06																			1	28692	3.485e-05
2259del	C754AfsTer24	Cys754AlafsTer24	likely pathogenic	frameshift	PubMed	0
2260T>C	C754R	Cys754Arg	likely pathogenic	missense	PubMed	1	223200	4.48e-06																1	101008	9.9e-06
2272T>C	C758R	Cys758Arg	pathogenic	missense	PubMed	1	222676	4.491e-06																1	100644	9.936e-06
2279del	G760VfsTer18	Gly760ValfsTer18	pathogenic	frameshift	PubMed	0
2281G>A	G761S	Gly761Ser	likely pathogenic	missense	PubMed	1	220784	4.529e-06	1	13560	7.375e-05
2293C>T	R765W	Arg765Trp	Uncertain Significance	missense	PubMed	0
22dup	A8GfsTer131	Ala8GlyfsTer131	likely pathogenic	frameshift	PubMed	0
2317C>T	Q773X	Gln773Ter	pathogenic	nonsense	PubMed	0
2317C>T	Q773X	Gln773Ter	pathogenic	nonsense	gnomAD	1	209718	4.768e-06	1		7.868e-05	0		0				0		0				0		0	0		0
2348_2420del	A783GfsTer36	Ala783GlyfsTer36	pathogenic	frameshift	PubMed	0
2360_2363dup		Ala789ArgfsTer57		frameshift	gnomAD	2	200168	9.992e-06																2	88236	2.267e-05
2376_2401del	A793PfsTer43	Ala793ProfsTer43	pathogenic	frameshift	PubMed	0
2376_2401del	A793PfsTer43	Ala793ProfsTer43	pathogenic	frameshift	ClinVar	0		0
237C>G	I79M	Ile79Met	Uncertain Significance	missense	PubMed	0
2397C>A	C799X	Cys799Ter	Pathogenic	nonsense	PubMed	0
2404C>T	Q802X	Gln802Ter	pathogenic	nonsense	PubMed	0
2410T>C	C804R	Cys804Arg	likely pathogenic	missense	PubMed	0
2420+1G>A				splice	gnomAD	1	144936	6.9e-06																1	57626	1.735e-05
2423G>A		Trp808Ter		nonsense	gnomAD	1	249060	4.015e-06																1	112196	8.913e-06
2434_2441delinsC	E812PfsTer29	Glu812ProfsTer29	pathogenic	frameshift	PubMed	0
2434G>T	E812X	Glu812Ter	pathogenic	nonsense	PubMed	0
2439dup		Ser814GlnfsTer31		frameshift	gnomAD	1	249636	4.006e-06																1	112508	8.888e-06
2455del	A819LfsTer24	Ala819LeufsTer24	likely pathogenic	frameshift	PubMed	0
2530_2531insGAGCCTC		Glu844GlyfsTer10		frameshift	gnomAD	1	250384	3.994e-06																1	112980	8.851e-06
2549_2550del	D850GfsTer7	Asp850GlyfsTer7	likely pathogenic	frameshift	PubMed	0
2574_2575del		Val860ArgfsTer127		frameshift	gnomAD	1	250036	3.999e-06																1	112804	8.865e-06
2626del		Ala876GlnfsTer37		frameshift	gnomAD	1	247314	4.043e-06				1	34508	2.898e-05
262G>A	V88M	Val88Met	likely pathogenic	missense	ClinVar	1	250930	3.985e-06																1	113350	8.822e-06
262G>A	V88M	Val88Met	likely pathogenic	missense	PubMed	0
262G>C	V88L	Val88Leu	likely pathogenic	missense	PubMed	0
2651G>A		Trp884Ter		nonsense	gnomAD	1	247634	4.038e-06																1	110530	9.047e-06
2674C>T	Q892X	Gln892Ter	likely pathogenic	nonsense	PubMed	0
2674C>T	Q892X	Gln892Ter	likely pathogenic	nonsense	gnomAD	0		0				0		0				0		0				0		0	0		0
2699C>T	A900V	Ala900Val	benign	missense	PubMed	19610
2708C>T	S903L	Ser903Leu	benign	missense	PubMed	855
2715del		Val906SerfsTer7		frameshift	gnomAD	1	239942	4.168e-06										1	18230	5.485e-05
2723G>A	C908Y	Cys908Tyr	likely pathogenic	missense	PubMed	1	235012	4.255e-06										1	18178	5.501e-05
2723G>C	C908S	Cys908Ser	pathogenic	missense	PubMed	0
2724C>G	C908W	Cys908Trp	likely pathogenic	missense	PubMed	0
2725G>A	G909R	Gly909Arg	likely pathogenic	missense	PubMed	2	233462	8.567e-06	1	15876	6.299e-05													1	103924	9.622e-06
2728C>T	R910X	Arg910Ter	pathogenic	nonsense	PubMed	0
2728C>T	R910X	Arg910Ter	pathogenic	nonsense	gnomAD	1	231796	4.314e-06				0		0				0		0				1	103238	9.686e-06	0		0
2731+1G>T			pathogenic	splice	PubMed	0
2746C>T	R916C	Arg916Cys	Uncertain Significance	missense	PubMed	0
2785C>T	Q929X	Gln929Ter	pathogenic	nonsense	PubMed	0
283_284del		Ala95SerfsTer43		frameshift	gnomAD	1	250788	3.987e-06				1	34554	2.894e-05
2836T>C	C946R	Cys946Arg	likely pathogenic	missense	PubMed	0
283G>C	A95P	Ala95Pro	likely pathogenic	missense	PubMed	0
2851T>G	C951G	Cys951Gly	likely pathogenic	missense	PubMed	0
2851T>G	C951G	Cys951Gly	likely pathogenic	missense	ClinVar	0		0
2863dup	W955LfsTer33	Trp955LeufsTer33	Pathogenic	frameshift	ClinVar	0		0
286C>G	H96D	His96Asp	likely pathogenic	missense	ClinVar	0		0
286C>G	H96D	His96Asp	likely pathogenic	missense	PubMed	0
2890G>A	V964M	Val964Met	Uncertain Significance	missense	PubMed	0
290A>G	Q97H	Gln97His	Uncertain Significance	missense	PubMed	0
291_319del	E98PfsTer31	Glu98ProfsTer31	pathogenic	frameshift	ClinVar	0		0
291_319del	E98PfsTer31	Glu98ProfsTer31	pathogenic	frameshift	PubMed	0
291_391del	Q97Hfs*8	Gln97Hisfs*8	Pathogenic	frameshift	PubMed	0
2914C>T	R972W	Arg972Trp	Uncertain Significance	missense	PubMed	0
2917_2918del	R973NfsTer14	Arg973AsnfsTer14	Likely Pathogenic	frameshift	PubMed	0
2929T>C	C977R	Cys977Arg	likely pathogenic	missense	PubMed	0
2930G>T	C977F	Cys977Phe	likely pathogenic	missense	PubMed	0
2931_2936del	C977_R979delinsW	Cys977_Arg979delinsTrp	likely pathogenic	inframe	PubMed	0
2931_2936del	C977_R979delinsW	Cys977_Arg979delinsTrp	likely pathogenic	inframe	ClinVar	1	250626	3.99e-06																1	113108	8.841e-06
2931T>G	C977W	Cys977Trp	likely pathogenic	missense	PubMed	0
2939_2952del	A980GfsTer3	Ala980GlyfsTer3	likely pathogenic	frameshift	PubMed	0
2944G>A	G982R	Gly982Arg	Likely Benign	missense	PubMed	0
2962del		Glu988ArgfsTer133		frameshift	gnomAD	1	250134	3.998e-06																						1	6098	0.000164
2980C>T		Gln994Ter		nonsense	gnomAD	1	248762	4.02e-06																1	112058	8.924e-06
2980del		Gln994SerfsTer127		frameshift	gnomAD	1	248850	4.018e-06							1	9986	0.0001001
3015del	A1006PfsTer115	Ala1006ProfsTer115	likely pathogenic	frameshift	PubMed	0
3033del	C1012Afs*109	Cys1012Alafs*109	Pathogenic	frameshift	PubMed	0
3044+2430_3568+81del			Pathogenic	frameshift	PubMed	0
3045-1G>C				splice	gnomAD	1	249974	4e-06																			1	30616	3.266e-05
3047G>A	W1016X	Trp1016Ter	pathogenic	nonsense	PubMed	0
304C>A	R102S	Arg102Ser	likely pathogenic	missense	PubMed	1	250172	3.997e-06																1	30588	3.269e-05
304C>T	R102C	Arg102Cys	likely pathogenic	missense	ClinVar	2	250172	7.994e-06				1	34524	2.897e-05										1	112954	8.853e-06
304C>T	R102C	Arg102Cys	likely pathogenic	missense	PubMed	0
304dup		Arg102ProfsTer37		frameshift	gnomAD	1	250222	3.996e-06													1	21412	4.67e-05
305G>A	R102H	Arg102His	likely pathogenic	missense	PubMed	8	250048	3.199e-05	1	16180	6.18e-05													6	112872	5.316e-05				1	6094	0.0001641
3070T>C	C1024R	Cys1024Arg	likely pathogenic	missense	PubMed	0
3070T>G	C1024G	Cys1024Gly	likely pathogenic	missense	PubMed	0
3070T>G	C1024G	Cys1024Gly	likely pathogenic	missense	ClinVar	8	250648	3.192e-05	8	16236	0.0004927
3092G>A	G1031D	Gly1031Asp	likely pathogenic	missense	PubMed	0
3097G>A	A1033T	Ala1033Thr	benign	missense	PubMed	7706
3100A>T	R1034X	Arg1034Ter	pathogenic	nonsense	PubMed	0
3107C>A	S1036X	Ser1036Ter	likely pathogenic	nonsense	PubMed	0
3121C>T	Q1041X	Gln1041Ter	pathogenic	nonsense	PubMed	0
3130C>T	Q1044X	Gln1044Ter		nonsense	gnomAD	1	249856	4.002e-06										1	18374	5.442e-05
3178_3180delinsGAT	R1060D	Arg1060Asp	likely pathogenic	missense	PubMed	0
3178C>T	R1060W	Arg1060Trp	likely pathogenic	missense	PubMed	0
3178C>T	R1060W	Arg1060Trp	likely pathogenic	missense	ClinVar	203	245122	0.0008282	7	15934	0.0004393	19	34468	0.0005512							5	18462	0.0002708	148	111434	0.001328	21	30550	0.0006874	3	6056	0.0004954			0.001153
3189_3190del		Ser1064CysfsTer33		frameshift	gnomAD	1	244384	4.092e-06										1	18224	5.487e-05
3198_3199del	C1067SfsTer30	Cys1067SerfsTer30	pathogenic	frameshift	PubMed	0
3198_3199del	C1067SfsTer30	Cys1067SerfsTer30	pathogenic	frameshift	gnomAD	4	244078	1.639e-05				1	34452	2.903e-05										2	111040	1.801e-05	1	30566	3.272e-05
3220_3223del	Y1074AfsTer46	Tyr1074AlafsTer46	pathogenic	frameshift	PubMed	0
3241del		Trp1081GlyfsTer40		frameshift	gnomAD	0		0
3242G>A	W1081X	Trp1081Ter	pathogenic	nonsense	PubMed	0
3251G>A	C1084Y	Cys1084Tyr	likely pathogenic	missense	PubMed	0
3252C>A	C1084X	Cys1084Ter	pathogenic	nonsense	PubMed	0
3254_3255del	S1085CfsTer12	Ser1085CysfsTer12	pathogenic	frameshift	PubMed	0
3265G>T	G1089W	Gly1089Trp	likely pathogenic	missense	PubMed	0
3280dup		Arg1094ProfsTer4		frameshift	gnomAD	1	244322	4.093e-06																1	113228	8.832e-06
3283C>T	R1095W	Arg1095Trp	likely pathogenic	missense	PubMed	1	245000	4.082e-06										1	18286	5.469e-05
3284G>A	R1095Q	Arg1095Gln	likely pathogenic	missense	PubMed	0
3287G>A	R1096H	Arg1096His	benign	missense	PubMed	4444
3288dup	D1097X	Asp1097Ter		frameshift	gnomAD	1	245752	4.069e-06				1	34550	2.894e-05
330+1G>A			pathogenic	splice	gnomAD	1	246126	4.063e-06										1	18194	5.496e-05
330+1G>A			pathogenic	splice	ClinVar	0
330+1G>A			pathogenic	splice	PubMed	0
330+3G>C			Uncertain Significance	intron	PubMed	0
331-1G>A			Pathogenic	splice	ClinVar	0		0
331-2_331-1del			pathogenic	splice	gnomAD	1	247936	4.033e-06																1	111974	8.931e-06
331-2_331-1del			pathogenic	splice	PubMed	0
331-2A>G			pathogenic	splice	PubMed	0
3313C>T	Q1105X	Gln1105Ter	likely pathogenic	nonsense	PubMed	0
332G>A	G111E	Gly111Glu	likely pathogenic	missense	PubMed	0
334del	A112QfsTer18	Ala112GlnfsTer18	pathogenic	frameshift	PubMed	0
3367C>T	R1123C	Arg1123Cys	likely pathogenic	missense	PubMed	0
3368G>A	R1123H	Arg1123His	likely pathogenic	missense	PubMed	1	249260	4.012e-06																1	112250	8.909e-06
3390T>G	C1130W	Cys1130Trp	likely pathogenic	missense	PubMed	0
3421del	H1141TfsTer85	His1141ThrfsTer85	pathogenic	frameshift	PubMed	0
3529del		Arg1177GlyfsTer49		frameshift	gnomAD	0		0
3530G>A	R1177Q	Arg1177Gln	Uncertain Significance	missense	PubMed	7	238708
3541G>A	G1181R	Gly1181Arg	benign	missense	PubMed	438
3543del	Q1183RfsTer43	Gln1183ArgfsTer43	Pathogenic	frameshift	ClinVar	0		0
3561_3568+7del				frameshift	gnomAD	1	236104	4.235e-06										1	17702	5.649e-05
3568+1G>A				splice	gnomAD	1	234718	4.26e-06																1	107420	9.309e-06
3569-1G>A			pathogenic	splice	PubMed	0
3569-2A>C				splice	gnomAD	1	250684	3.989e-06																1	113088	8.843e-06
356C>T	S119F	Ser119Phe	likely pathogenic	missense	PubMed	0
3587del	H1196PfsTer30	His1196ProfsTer30	likely pathogenic	frameshift	PubMed	0
36_37dup		Leu13ProfsTer39		frameshift	gnomAD	1	251170	3.981e-06				0		0				0		0				0		0	1	30616	3.266e-05
3616C>T	R1206X	Arg1206Ter	pathogenic	nonsense	PubMed	0
3616C>T	R1206X	Arg1206Ter	pathogenic	nonsense	gnomAD	3	250902	1.196e-05				1	34584	2.892e-05										1	113294	8.827e-06	1	30614	3.266e-05
3628C>T	Q1210X	Gln1210Ter	likely pathogenic	nonsense	PubMed	0
3637T>C	C1213R	Cys1213Arg	Likely Pathogenic	missense	PubMed	2	250896	7.971e-06																2	113276	1.766e-05
3638G>A	C1213Y	Cys1213Tyr	likely pathogenic	missense	PubMed	0
3638G>A	C1213Y	Cys1213Tyr	likely pathogenic	missense	ClinVar	0		0
3650T>C	I1217T	Ile1217Thr	likely pathogenic	missense	PubMed	10	250926	3.985e-05				7	34582	0.0002024				1	18384	5.44e-05				2	113296	1.765e-05									0.00009475
3655C>T	R1219W	Arg1219Trp	likely pathogenic	missense	PubMed	1	250932	3.985e-06																			1	30614	3.266e-05
3656G>A	R1219Q	Arg1219Gln	likely pathogenic	missense	PubMed	3	250878	1.196e-05				1	34576	2.892e-05										2	113256	1.766e-05
3657_3658insT	P1220SfsTer12	Pro1220SerfsTer12	pathogenic	frameshift	PubMed	0
3667G>T	E1223X	Glu1223Ter	Pathogenic	nonsense	PubMed	0
3682del	R1228AfsTer33	Arg1228AlafsTer33	pathogenic	frameshift	PubMed	0
3716G>T	G1239V	Gly1239Val	likely pathogenic	missense	PubMed	0
372_373insGT	R125VfsTer6	Arg125ValfsTer6	pathogenic	frameshift	PubMed	0
3725T>C	L1242S	Leu1242Ser	likely pathogenic	missense	PubMed	0
3735G>A	W1245X	Trp1245Ter	pathogenic	nonsense	PubMed	0
3751_3892+587del			pathogenic	frameshift	PubMed	0
3770dup	L1258VfsTer36	Leu1258ValfsTer36	pathogenic	frameshift	PubMed	0
3770dup	L1258VfsTer36	Leu1258ValfsTer36	pathogenic	frameshift	ClinVar	0		0
3779dup	M1260IfsTer34	Met1260IlefsTer34	likely pathogenic	frameshift	PubMed	0
3779dup	M1260IfsTer34	Met1260IlefsTer34	likely pathogenic	frameshift	gnomAD	1	248900	4.018e-06																1	112406	8.896e-06
3820C>T	R1274C	Arg1274Cys	likely pathogenic	missense	PubMed	9	235340	3.824e-05																8	105770	7.564e-05	1	28936	3.456e-05						3.746e-05
3825C>A	C1275X	Cys1275Ter	pathogenic	nonsense	PubMed	0
3825C>A	C1275X	Cys1275Ter	pathogenic	nonsense	gnomAD	1	232094	4.309e-06																1	103892	9.625e-06
386del	V129GfsTer6	Val129GlyfsTer6	pathogenic	frameshift	PubMed	0
3892+1G>A			pathogenic	splice	PubMed	0
3892+1G>A			pathogenic	splice	gnomAD	1	163076	6.132e-06																1	63920	1.564e-05
3904C>T	Q1302X	Gln1302Ter	pathogenic	nonsense	PubMed	0
3923G>A	G1308D	Gly1308Asp	Pathogenic	missense	PubMed	0
3941C>T	S1314L	Ser1314Leu	Uncertain Significance	missense	PubMed	89	251192
4006C>T	R1336W	Arg1336Trp	likely pathogenic	missense	PubMed	3	250518	1.198e-05										2	18376	0.0001088				1	113052	8.845e-06
4015del	I1339SfsTer21	Ile1339SerfsTer21	pathogenic	frameshift	PubMed	0
4034del	N1345TfsTer15	Asn1345ThrfsTer15	pathogenic	frameshift	PubMed	0
4085A>T	D1362V	Asp1362Val	likely pathogenic	missense	PubMed	0
4091dup	H1364QfsTer24	His1364GlnfsTer24	pathogenic	frameshift	PubMed	0
4105_4221del	T1369_T1407del	Thr1369_Thr1407del	Likely Pathogenic	inframe	ClinVar	0		0
4119del	Q1374SfsTer22	Gln1374SerfsTer22	pathogenic	frameshift	PubMed	0
4135T>C	W1379R	Trp1379Arg	likely pathogenic	missense	PubMed	0
414+1G>A			pathogenic	splice	ClinVar	0		0
414+1G>A			pathogenic	splice	PubMed	0
4142C>G		Ser1381Ter		nonsense	gnomAD	1	250006	4e-06																			1	30588	3.269e-05
4143dup	E1382RfsTer6	Glu1382ArgfsTer6	pathogenic	frameshift	PubMed	0
4143dup	E1382RfsTer6	Glu1382ArgfsTer6	pathogenic	frameshift	gnomAD	17	250006	6.8e-05																17	112680	0.0001509									9.568e-05
4143dup	E1382RfsTer6	Glu1382ArgfsTer6	pathogenic	frameshift	ClinVar	0
415-10G>A	G139VfsTer17	Gly139ValfsTer17	Uncertain Significance	frameshift	PubMed	0
415-1G>A			Pathogenic	splice	ClinVar	0
4156G>C	A1386P	Ala1386Pro	likely pathogenic	missense	PubMed	0
4184T>C	L1395P	Leu1395Pro	Uncertain Significance	missense	PubMed	0
42_45del		Cys14TrpfsTer36		frameshift	gnomAD	1	251146	3.982e-06				0		0				0		0				1	113508	8.81e-06
4205G>C	R1402P	Arg1402Pro	Uncertain Significance	missense	PubMed	0
4218G>A		Trp1406Ter		nonsense	gnomAD	2	249476	8.017e-06	2	16038	0.0001247
4225C>T		Gln1409Ter		nonsense	gnomAD	1	249374	4.01e-06																1	112380	8.898e-06
4250del		Asp1417AlafsTer15		frameshift	gnomAD	2	248358	8.053e-06	2	15932	0.0001255
4268_4277del		Gly1423GlufsTer6		frameshift	gnomAD	1	246978	4.049e-06				1	34332	2.913e-05
427A>T	I143F	Ile143Phe	Uncertain Significance	missense	PubMed	0
428T>C	I143T	Ile143Thr	likely pathogenic	missense	PubMed	0
448T>C	S150P	Ser150Pro	likely pathogenic	missense	PubMed	0
460G>A	V154I	Val154Ile	likely pathogenic	missense	PubMed	4	251290	1.592e-05				1	34582	2.892e-05										2	113630	1.76e-05	1	30616	3.266e-05
470G>A	W157X	Trp157Ter	pathogenic	nonsense	PubMed	0
518A>G	D173G	Asp173Gly	likely pathogenic	missense	PubMed	1	251248	3.98e-06																1	113600	8.803e-06
530A>G	Y177C	Tyr177Cys	Likely Pathogenic	missense	PubMed	0
533T>C	I178T	Ile178Thr	likely pathogenic	missense	PubMed	0
548T>A	L183Q	Leu183Gln	likely pathogenic	missense	PubMed	1	251232	3.98e-06																1	113650	8.799e-06
559G>C	D187H	Asp187His	likely pathogenic	missense	ClinVar	117	251164	0.0004658	3	16240	0.0001847	32	34586	0.0009252	7	10074	0.0006949							72	113648	0.0006335				3	6134	0.0004891			0.0006731
559G>C	D187H	Asp187His	likely pathogenic	missense	PubMed	0
577C>T	R193W	Arg193Trp	pathogenic	missense	ClinVar	2	250796	7.975e-06				1	34588	2.891e-05										1	113600	8.803e-06
577C>T	R193W	Arg193Trp	pathogenic	missense	PubMed	0
578G>A	R193Q	Arg193Gln	likely pathogenic	missense	PubMed	1	250796	3.987e-06																			1	30616	3.266e-05
581G>T	G194V	Gly194Val	Likely Pathogenic	missense	ClinVar	5	250772	1.994e-05				1	34586	2.891e-05				4	18390	0.0002175
587C>T	T196I	Thr196Ile	likely pathogenic	missense	ClinVar	2	250640	7.98e-06				1	34582	2.892e-05										1	113612	8.802e-06
587C>T	T196I	Thr196Ile	likely pathogenic	missense	PubMed	0
607T>C	S203P	Ser203Pro	likely pathogenic	missense	PubMed	0
649G>C	D217H	Asp217His	likely pathogenic	missense	PubMed	3	244362	1.228e-05																3	113334	2.647e-05
655G>C	G219R	Gly219Arg	likely pathogenic	missense	PubMed	0
665T>C	I222T	Ile222Thr	Likely Pathogenic	missense	PubMed	0
679G>A	G227R	Gly227Arg	likely pathogenic	missense	PubMed	0
686+1G>A			pathogenic	splice	PubMed	0
687-2A>G			pathogenic	splice	gnomAD	0	58800	0
687-2A>G			pathogenic	splice	PubMed	0
687-2del			likely pathogenic	splice	PubMed	0
687-7C>A			Uncertain Significance	intron	PubMed	0
688-8C>G			Uncertain Significance	intron	PubMed	0
695T>A	L232Q	Leu232Gln	likely pathogenic	missense	PubMed	0
697G>A	E233K	Glu233Lys	Uncertain Significance	missense	PubMed	0
701A>G	H234R	His234Arg	likely pathogenic	missense	PubMed	0
702C>A	H234Q	His234Gln	pathogenic	missense	PubMed	0
703G>C	D235H	Asp235His	likely pathogenic	missense	PubMed	0
703G>T	D235Y	Asp235Tyr	likely pathogenic	missense	PubMed	0
706G>T	G236C	Gly236Cys	likely pathogenic	missense	PubMed	0
708del	A237RfsTer12	Ala237ArgfsTer12	likely pathogenic	frameshift	PubMed	0
708dup	A237RfsTer153	Ala237ArgfsTer153	likely pathogenic	frameshift	PubMed	0
717del	S240AfsTer9	Ser240AlafsTer9	likely pathogenic	frameshift	PubMed	0
718_724del	S240AfsTer7	Ser240AlafsTer7	likely pathogenic	frameshift	PubMed	0
719_724del	C242_G243del	Cys242_Gly243del	likely pathogenic	inframe	PubMed	0
746_987+373del			pathogenic	frameshift	PubMed	0
749C>T	A250V	Ala250Val	likely pathogenic	missense	ClinVar	0		0
749C>T	A250V	Ala250Val	likely pathogenic	missense	PubMed	0
752C>A		Ser251Ter		nonsense	gnomAD	0	59490	0
768_774del	R257AfsTer13	Arg257AlafsTer13	pathogenic	frameshift	PubMed	0
768_774dup	G259PfsTer133	Gly259ProfsTer133	likely pathogenic	frameshift	PubMed	0
781del		Ala261ProfsTer11		frameshift	gnomAD	0		0
786G>A		Trp262Ter		nonsense	gnomAD	1	162594	6.15e-06																			1	23142	4.321e-05
788C>G	S263C	Ser263Cys	likely pathogenic	missense	PubMed	0
788C>T	S263F	Ser263Phe	likely pathogenic	missense	PubMed	0
794_796delinsCCT	C265_S266delinsSC	Cys265_Ser266delinsSerCys	likely pathogenic	missense	PubMed	0
803G>A	R268Q	Arg268Gln	likely pathogenic	missense	PubMed	0
803G>C	R268P	Arg268Pro	likely pathogenic	missense	ClinVar	0		0
803G>C	R268P	Arg268Pro	likely pathogenic	missense	PubMed	0
825-10_843del			pathogenic	frameshift	PubMed	0
82dup	W28LfsTer111	Trp28LeufsTer111	pathogenic	frameshift	PubMed	0
83G>A	W28X	Trp28Ter	pathogenic	nonsense	PubMed	0
841T>A	C281S	Cys281Ser	likely pathogenic	missense	PubMed	0
842del		Pro281ArgfsTer		frameshift	gnomAD	5	142550	3.508e-05	5	8252	0.0006059
844G>C	V282L	Val282Leu	Uncertain Significance	missense	PubMed	3	143558	2.09e-05																			3	23402	0.0001282
865C>T		Gln289Ter		nonsense	gnomAD	1	156672	6.383e-06										1	12354	8.095e-05
882_898del		His295AlafsTer89		frameshift	gnomAD	1	170592	5.862e-06							1	8688	0.0001151
911A>G	Y304C	Tyr304Cys	likely pathogenic	missense	PubMed	1	215818	4.634e-06	1	12720	7.862e-05
914A>G	Y305C	Tyr305Cys	likely pathogenic	missense	PubMed	0
915C>A	Y305X	Tyr305Ter	likely pathogenic	nonsense	PubMed	0
924dup		Arg309AlafsTer		frameshift	gnomAD	2	142112	1.407e-05				2	24636	8.118e-05
932G>A	C311Y	Cys311Tyr	likely pathogenic	missense	PubMed	0
934C>T	R312C	Arg312Cys	likely pathogenic	missense	PubMed	0
948del		Thr317LeufsTer		frameshift	gnomAD	2	142314	1.405e-05	2	8322	0.0002403
951del		Lys318ArgfsTer60		frameshift	gnomAD	1	217974	4.588e-06																			1	28788	3.474e-05
964_970delinsGGCAGAC	C322_F324delinsGRL	Cys322_Phe324delinsGlyArgLeu	likely pathogenic	inframe	PubMed	0
98_99del		Phe33SerfsTer105		frameshift	gnomAD	1	249826	4.003e-06				0		0				0		0				1	112190	8.913e-06
988-2A>C			pathogenic	splice	PubMed	0
988-2A>G			pathogenic	splice	gnomAD	1	158028	6.328e-06																1	61466	1.627e-05
988-2A>G			pathogenic	splice	PubMed	0
331-1G>A			pathogenic	splice	PubMed	0
placeholder	W1067SfsTer47	Trp1067SerfsTer47	pathogenic	frameshift	PubMed	0
							novel	0.000395005		novel	0.00140293		novel	0.00046544		novel	0.0002152		novel	0.00041051		novel	9.295e-05		novel	0.000299202		novel	0.00039846		novel	0.0005278
							known	0.000654528		known	0.00097175		known	0.00075198		known	0		known	0.00088429		known	0		known	0.000770089		known	0.00066033		known	0.0003276
							known+novel	0.00104953		known+novel	0.00237468		known+novel	0.00121742		known+novel	0.0002152		known+novel	0.0012948		known+novel	9.295e-05		known+novel	0.00106929		known+novel	0.00105879		known+novel	0.0008554
											5.63911e-06												8.1e-09
