# Supplementary material for: The global carrier frequency and genetic prevalence of Upshaw-Schulman syndrome
Source: BMC Genom Data. 2021 Nov 17;22:50. doi: 10.1186/s12863-021-01010-0 (PMC8600861; doi:10.1186/s12863-021-01010-0)
Supplement: Supplementary file 5 — Additional file 5: Supplemental Table S4. All ADAMTS13 variants collection. [file 12863_2021_1010_MOESM5_ESM.xlsx]

## Sheet: uniqueALL
cDNA	1letter	3letter	clinical significance	mol_type	source	gnomAD_exomes_AC	gnomAD_exomes_AN	gnomAD_exomes_AF
1031_1032insCTGAGCCGGGC		AspnullAspTerAlaGlyTer344AspnullAspTerAlaGlyTer		frameshift	gnomAD	10	141296	7.077e-05
1045C>T	R349C	Arg349Cys	likely pathogenic	missense	PubMed	1	169582	5.897e-06
1073G>A		Trp358Ter		nonsense	gnomAD	1	250472	3.992e-06
1003C>T	Q335X	Gln335Ter		nonsense	gnomAD	1	249816	4.003e-06
1120del		Leu374TrpfsTer4		frameshift	gnomAD	2	250176	7.994e-06
1128_1132del		Glu376AspfsTer12		frameshift	gnomAD	1	250276	3.996e-06
1169G>A	W390X	Trp390Ter		nonsense	gnomAD	2	250532	7.983e-06
1170G>C	W390C	Trp390Cys	pathogenic	missense	PubMed	2	250534	7.983e-06
1177C>T	R393X	Arg393Ter		nonsense	gnomAD	1	250550	3.991e-06
1190C>T	S397F	Ser397Phe	likely pathogenic	missense	PubMed	1	250504	3.992e-06
1192C>T	R398C	Arg398Cys	likely pathogenic	missense	PubMed	2	250504	7.984e-06
1201G>A	G401R	Gly401Arg	likely pathogenic	missense	PubMed	1	250520	3.992e-06
1308+2_1308+5del				frameshift	gnomAD	1	250402	3.994e-06
1308G>C	Q436H	Gln436His	pathogenic	missense	PubMed	1	250306	3.995e-06
130C>T	Q44X	Gln44Ter		nonsense	gnomAD	1	251446	3.977e-06
1393_1394del		Ala465LeufsTer68		frameshift	gnomAD	1	204864	4.881e-06
1409G>A	W470X	Trp470Ter		nonsense	gnomAD	1	212294	4.71e-06
1435+1dup				frameshift	gnomAD	2	218460	9.155e-06
1456_1457del	M486VfsTer47	Met486ValfsTer47		frameshift	gnomAD	5	250988	1.992e-05
1492C>T	R498C	Arg498Cys	likely pathogenic	missense	PubMed	6	251058	2.39e-05
1520G>A	R507Q	Arg507Gln	likely pathogenic	missense	PubMed	5	250998	1.992e-05
1523G>A	C508Y	Cys508Tyr	likely pathogenic	missense	PubMed	1	251006	3.984e-06
1582A>G	R528G	Arg528Gly		missense	ClinVar	1	250712	3.989e-06
173-1G>A				splice	gnomAD	1	249530	4.008e-06
1786+1G>A				splice	gnomAD	1	251482	3.976e-06
1787-2A>G				splice	gnomAD	1	251174	3.981e-06
1787C>T	A596V	Ala596Val		missense	ClinVar	3	251126	1.195e-05
1816G>C	A606P	Ala606Pro	likely pathogenic	missense	PubMed	1	251218	3.981e-06
1921G>A	E641K	Glu641Lys	likely pathogenic	missense	PubMed	7	249386	2.807e-05
196_197insCTCCCCTGGCTTCC		Gln66ProfsTer69		frameshift	gnomAD	2	249876	8.004e-06
1968+1G>T				splice	gnomAD	1	231168	4.326e-06
196C>T		Gln66Ter		nonsense	gnomAD	1	249082	4.015e-06
2012C>T	P671L	Pro671Leu	likely pathogenic	missense	PubMed	1	251270	3.98e-06
2017A>T	I673F	Ile673Phe		missense	ClinVar	1	251280	3.98e-06
202C>T		Gln68Ter		nonsense	gnomAD	1	249742	4.004e-06
2031C>A		Tyr677Ter		nonsense	gnomAD	1	251244	3.98e-06
2050C>T		Gln684Ter		nonsense	gnomAD	3	251124	1.195e-05
2064G>A	W688X	Trp688Ter		nonsense	gnomAD	1	251056	3.983e-06
2074C>T	R692C	Arg692Cys		missense	ClinVar	1	251044	3.983e-06
2115G>A	W705X	Trp705Ter		nonsense	gnomAD	1	250656	3.99e-06
214C>T		Gln72Ter		nonsense	gnomAD	1	250320	3.995e-06
2199G>A		Trp733Ter		nonsense	gnomAD	1	249996	4e-06
2235-7_2235-2del				splice	gnomAD	4	217436	1.84e-05
2238G>A		Trp746Ter		nonsense	gnomAD	1	221530	4.514e-06
2260T>C	C754R	Cys754Arg	likely pathogenic	missense	PubMed	1	223200	4.48e-06
2272T>C	C758R	Cys758Arg	pathogenic	missense	PubMed	1	222676	4.491e-06
2281G>A	G761S	Gly761Ser	likely pathogenic	missense	PubMed	1	220784	4.529e-06
2317C>T	Q773X	Gln773Ter		nonsense	gnomAD	1	209718	4.768e-06
2360_2363dup		Ala789ArgfsTer57		frameshift	gnomAD	2	200168	9.992e-06
2420+1G>A				splice	gnomAD	1	144936	6.9e-06
2423G>A		Trp808Ter		nonsense	gnomAD	1	249060	4.015e-06
2439dup		Ser814GlnfsTer31		frameshift	gnomAD	1	249636	4.006e-06
2530_2531insGAGCCTC		Glu844GlyfsTer10		frameshift	gnomAD	1	250384	3.994e-06
2574_2575del		Val860ArgfsTer127		frameshift	gnomAD	1	250036	3.999e-06
2626del		Ala876GlnfsTer37		frameshift	gnomAD	1	247314	4.043e-06
262G>A	V88M	Val88Met		missense	ClinVar	1	250930	3.985e-06
2651G>A		Trp884Ter		nonsense	gnomAD	1	247634	4.038e-06
2715del		Val906SerfsTer7		frameshift	gnomAD	1	239942	4.168e-06
2723G>A	C908Y	Cys908Tyr	likely pathogenic	missense	PubMed	1	235012	4.255e-06
2725G>C	G909R	Gly909Arg	likely pathogenic	missense	PubMed	2	233462	8.567e-06
2728C>T	R910X	Arg910Ter		nonsense	gnomAD	1	231796	4.314e-06
283_284del		Ala95SerfsTer43		frameshift	gnomAD	1	250788	3.987e-06
2931_2936del	C977_R979delinsW	Cys977_Arg979delinsTrp		inframe	ClinVar	1	250626	3.99e-06
2962del		Glu988ArgfsTer133		frameshift	gnomAD	1	250134	3.998e-06
2980C>T		Gln994Ter		nonsense	gnomAD	1	248762	4.02e-06
2980del		Gln994SerfsTer127		frameshift	gnomAD	1	248850	4.018e-06
3045-1G>C				splice	gnomAD	1	249974	4e-06
304C>A	R102S	Arg102Ser	likely pathogenic	missense	PubMed	1	250172	3.997e-06
304C>T	R102C	Arg102Cys		missense	ClinVar	2	250172	7.994e-06
304dup		Arg102ProfsTer37		frameshift	gnomAD	1	250222	3.996e-06
305G>A	R102H	Arg102His	likely pathogenic	missense	PubMed	8	250048	3.199e-05
3070T>G	C1024G	Cys1024Gly		missense	ClinVar	8	250648	3.192e-05
3130C>T	Q1044X	Gln1044Ter		nonsense	gnomAD	1	249856	4.002e-06
3189_3190del		Ser1064CysfsTer33		frameshift	gnomAD	1	244384	4.092e-06
3198_3199del	C1067SfsTer30	Cys1067SerfsTer30		frameshift	gnomAD	4	244078	1.639e-05
3280dup		Arg1094ProfsTer4		frameshift	gnomAD	1	244322	4.093e-06
3283C>T	R1095W	Arg1095Trp	likely pathogenic	missense	PubMed	1	245000	4.082e-06
3288dup	D1097X	Asp1097Ter		frameshift	gnomAD	1	245752	4.069e-06
330+1G>A				splice	gnomAD	1	246126	4.063e-06
331-2_331-1del				splice	gnomAD	1	247936	4.033e-06
3368G>A	R1123H	Arg1123His	likely pathogenic	missense	PubMed	1	249260	4.012e-06
3561_3568+7del				frameshift	gnomAD	1	236104	4.235e-06
3568+1G>A				splice	gnomAD	1	234718	4.26e-06
3569-2A>C				splice	gnomAD	1	250684	3.989e-06
36_37dup		Leu13ProfsTer39		frameshift	gnomAD	1	251170	3.981e-06
3616C>T	R1206X	Arg1206Ter		nonsense	gnomAD	3	250902	1.196e-05
3650T>C	I1217T	Ile1217Thr	likely pathogenic	missense	PubMed	10	250926	3.985e-05
3655C>T	R1219W	Arg1219Trp	likely pathogenic	missense	PubMed	1	250932	3.985e-06
3656G>A	R1219Q	Arg1219Gln	likely pathogenic	missense	PubMed	3	250878	1.196e-05
3779dup	M1260IfsTer34	Met1260IlefsTer34		frameshift	gnomAD	1	248900	4.018e-06
3820C>T	R1274C	Arg1274Cys	likely pathogenic	missense	PubMed	9	235340	3.824e-05
3825C>A	C1275X	Cys1275Ter		nonsense	gnomAD	1	232094	4.309e-06
3892+1G>A				splice	gnomAD	1	163076	6.132e-06
4006C>T	R1336W	Arg1336Trp	likely pathogenic	missense	PubMed	3	250518	1.198e-05
4142C>G		Ser1381Ter		nonsense	gnomAD	1	250006	4e-06
4143dup	E1382RfsTer6	Glu1382ArgfsTer6		frameshift	gnomAD	17	250006	6.8e-05
42_45del		Cys14TrpfsTer36		frameshift	gnomAD	1	251146	3.982e-06
4218G>A		Trp1406Ter		nonsense	gnomAD	2	249476	8.017e-06
4225C>T		Gln1409Ter		nonsense	gnomAD	1	249374	4.01e-06
4250del		Asp1417AlafsTer15		frameshift	gnomAD	2	248358	8.053e-06
4268_4277del		Gly1423GlufsTer6		frameshift	gnomAD	1	246978	4.049e-06
460G>A	V154I	Val154Ile	likely pathogenic	missense	PubMed	4	251290	1.592e-05
518A>G	D173G	Asp173Gly	likely pathogenic	missense	PubMed	1	251248	3.98e-06
548T>A	L183Q	Leu183Gln	likely pathogenic	missense	PubMed	1	251232	3.98e-06
577C>T	R193W	Arg193Trp		missense	ClinVar	2	250796	7.975e-06
578G>A	R193Q	Arg193Gln	likely pathogenic	missense	PubMed	1	250796	3.987e-06
581G>T	G194V	Gly194Val		missense	ClinVar	5	250772	1.994e-05
587C>T	T196I	Thr196Ile		missense	ClinVar	2	250640	7.98e-06
649G>C	D217H	Asp217His	likely pathogenic	missense	PubMed	3	244362	1.228e-05
786G>A		Trp262Ter		nonsense	gnomAD	1	162594	6.15e-06
842del		Pro281ArgfsTer		frameshift	gnomAD	5	142550	3.508e-05
865C>T		Gln289Ter		nonsense	gnomAD	1	156672	6.383e-06
882_898del		His295AlafsTer89		frameshift	gnomAD	1	170592	5.862e-06
911A>G	Y304C	Tyr304Cys	likely pathogenic	missense	PubMed	1	215818	4.634e-06
924dup		Arg309AlafsTer		frameshift	gnomAD	2	142112	1.407e-05
948del		Thr317LeufsTer		frameshift	gnomAD	2	142314	1.405e-05
951del		Lys318ArgfsTer60		frameshift	gnomAD	1	217974	4.588e-06
98_99del		Phe33SerfsTer105		frameshift	gnomAD	1	249826	4.003e-06
3637T>C	C1213R	Cys1213Arg	Likely Pathogenic	missense	PubMed	2	250896	7.971e-06
988-2A>G				splice	gnomAD	1	158028	6.328e-06
