# Supplementary material for: The global carrier frequency and genetic prevalence of Upshaw-Schulman syndrome
Source: BMC Genom Data. 2021 Nov 17;22:50. doi: 10.1186/s12863-021-01010-0 (PMC8600861; doi:10.1186/s12863-021-01010-0)
Supplement: Supplementary file 6 — Additional file 6: Supplemental Table S5. All ADAMTS13 variants collection with gnomAD allele frequency. [file 12863_2021_1010_MOESM6_ESM.xlsx]

## Sheet: uniqueALLlite
cDNA	1letter	3letter	clinsig
1003C>T	Q335X	Gln335Ter	nonsense
1007_1025dup	D343LfsTer53	Asp343LeufsTer53	frameshift
1031_1032insCTGAGCCGGGC		AspnullAspTerAlaGlyTer344AspnullAspTerAlaGlyTer	frameshift
1039T>A	C347S	Cys347Ser	missense
1039T>C	C347R	Cys347Arg	missense
1045C>T	R349C	Arg349Cys	missense
1058C>T	P353L	Pro353Leu	missense
106_107del	S36LfsTer102	Ser36LeufsTer102	frameshift
106-1G>C			splice
1073G>A		Trp358Ter	nonsense
1093T>G	W365G	Trp365Gly	missense
1094_1107del		Trp365SerfsTer20	frameshift
1095_1112del	W365_R370del	Trp365_Arg370del	inframe
1097G>A	C366Y	Cys366Tyr	missense
1120del		Leu374TrpfsTer4	frameshift
1128_1132del		Glu376AspfsTer12	frameshift
1154G>A	G385E	Gly385Glu	missense
1169G>A	W390X	Trp390Ter	nonsense
1170G>C	W390C	Trp390Cys	missense
1177C>T	R393X	Arg393Ter	nonsense
1187G>A	C396Y	Cys396Tyr	missense
1190C>T	S397F	Ser397Phe	missense
1192C>T	R398C	Arg398Cys	missense
1193G>A	R398H	Arg398His	missense
1198T>C	C400R	Cys400Arg	missense
1201G>A	G401R	Gly401Arg	missense
1225C>T	R409W	Arg409Trp	missense
1244+2T>G			splice
1285C>T	Q429X	Gln429Ter	nonsense
1297T>C	C433R	Cys433Arg	missense
1297T>G	C433G	Cys433Gly	missense
1305del	Q436RfsTer61	Gln436ArgfsTer61	frameshift
1308+2_1308+5del			splice
1308G>C	Q436H	Gln436His	missense
1309-1G>A			splice
130C>T	Q44X	Gln44Ter	nonsense
1312T>C	C438R	Cys438Arg	missense
1313G>C	C438S	Cys438Ser	missense
1313G>T	C438F	Cys438Phe	missense
1345C>T	Q449X	Gln449Ter	nonsense
1393_1394del		Ala465LeufsTer68	frameshift
1408dup	W470LfsTer64	Trp470LeufsTer64	frameshift
1409G>A	W470X	Trp470Ter	nonsense
1435+1dup			frameshift
1456_1457del	M486VfsTer47	Met486ValfsTer47	frameshift
1460del	C487SfsTer10	Cys487SerfsTer10	frameshift
1492C>T	R498C	Arg498Cys	missense
1520G>A	R507Q	Arg507Gln	missense
1523G>A	C508Y	Cys508Tyr	missense
1564T>C	C522R	Cys522Arg	missense
1574G>A	G525D	Gly525Asp	missense
1582A>G	R528G	Arg528Gly	missense
1584+2T>A			splice
1584+5G>A			intron
1585-1G>C			splice
1595G>T	C532F	Cys532Phe	missense
1615C>T		Gln539Ter	nonsense
1643G>T	C548P	Cys548Phe	missense
1648G>A	G550R	Gly550Arg	missense
1649_1664del	G550AfsTer20	Gly550AlafsTer20	frameshift
1651G>T	D551Y	Asp551Tyr	missense
1709A>G	Y570C	Tyr570Cys	missense
173-14_173-2del			splice
173-1G>A			splice
1760A>C	N587T	Asn587Thr	missense
1783_1784del	L595GfsTer19	Leu595GlyfsTer19	frameshift
1786+1G>A			splice
1787-2A>G			splice
1787C>T	A596V	Ala596Val	missense
1816G>C	A606P	Ala606Pro	missense
1885del	R629EfsTer69	Arg629GlufsTer69	frameshift
1908dup	L637AfsTer18	Leu637AlafsTer18	frameshift
1921G>A	E641K	Glu641Lys	missense
1957dup		Ala653GlyfsTer2	frameshift
196_197insCTCCCCTGGCTTCC		Gln66ProfsTer69	frameshift
1968+1G>T			splice
196C>T		Gln66Ter	nonsense
1973A>G	Y658C	Tyr658Cys	missense
2000del	N667TfsTer31	Asn667ThrfsTer31	frameshift
2012C>T	P671L	Pro671Leu	missense
2017A>T	I673F	Ile673Phe	missense
202C>T		Gln68Ter	nonsense
2031C>A		Tyr677Ter	nonsense
2042del	K681SfsTer17	Lys681SerfsTer17	frameshift
2050C>T		Gln684Ter	nonsense
2064G>A	W688X	Trp688Ter	nonsense
2068_2081del		Ala690LeufsTer150	frameshift
2074C>T	R692C	Arg692Cys	missense
2085C>G	C695W	Cys695Trp	missense
2104+1G>A			splice
2104G>C	G702R	Gly702Arg	missense
2105G>T	G702V	Gly702Val	missense
2115G>A	W705X	Trp705Ter	nonsense
214C>T		Gln72Ter	nonsense
2173del	Q725KfsTer53	Gln725LysfsTer53	frameshift
2199G>A		Trp733Ter	nonsense
2203G>T	E735X	Glu735Ter	nonsense
2209T>C	C737R	Cys737Arg	missense
2235-7_2235-2del			splice
2238G>A		Trp746Ter	nonsense
2259del	C754AfsTer24	Cys754AlafsTer24	frameshift
2260T>C	C754R	Cys754Arg	missense
2272T>C	C758R	Cys758Arg	missense
2279del	G760VfsTer18	Gly760ValfsTer18	frameshift
2281G>A	G761S	Gly761Ser	missense
22dup	A8GfsTer131	Ala8GlyfsTer131	frameshift
2317C>T	Q773X	Gln773Ter	nonsense
2348_2420del	A783GfsTer36	Ala783GlyfsTer36	frameshift
2360_2363dup		Ala789ArgfsTer57	frameshift
2376_2401del	A793PfsTer43	Ala793ProfsTer43	frameshift
2397C>A	C799X	Cys799Ter	nonsense
2404C>T	Q802X	Gln802Ter	nonsense
2410T>C	C804R	Cys804Arg	missense
2420+1G>A			splice
2423G>A		Trp808Ter	nonsense
2434_2441delinsC	E812PfsTer29	Glu812ProfsTer29	frameshift
2434G>T	E812X	Glu812Ter	nonsense
2439dup		Ser814GlnfsTer31	frameshift
2455del	A819LfsTer24	Ala819LeufsTer24	frameshift
2530_2531insGAGCCTC		Glu844GlyfsTer10	frameshift
2549_2550del	D850GfsTer7	Asp850GlyfsTer7	frameshift
2574_2575del		Val860ArgfsTer127	frameshift
2626del		Ala876GlnfsTer37	frameshift
262G>A	V88M	Val88Met	missense
262G>C	V88L	Val88Leu	missense
2651G>A		Trp884Ter	nonsense
2674C>T	Q892X	Gln892Ter	nonsense
2715del		Val906SerfsTer7	frameshift
2723G>A	C908Y	Cys908Tyr	missense
2723G>C	C908S	Cys908Ser	missense
2724C>G	C908W	Cys908Trp	missense
2725G>C	G909R	Gly909Arg	missense
2728C>T	R910X	Arg910Ter	nonsense
2731+1G>T			splice
2785C>T	Q929X	Gln929Ter	nonsense
283_284del		Ala95SerfsTer43	frameshift
2836T>C	C946R	Cys946Arg	missense
283G>C	A95P	Ala95Pro	missense
2851T>G	C951G	Cys951Gly	missense
2863dup	W955LfsTer33	Trp955LeufsTer33	frameshift
286C>G	H96D	His96Asp	missense
291_319del	E98PfsTer31	Glu98ProfsTer31	frameshift
2917_2918del	R973NfsTer14	Arg973AsnfsTer14	frameshift
2929T>C	C977R	Cys977Arg	missense
2930G>T	C977F	Cys977Phe	missense
2931_2936del	C977_R979delinsW	Cys977_Arg979delinsTrp	inframe
2931T>G	C977W	Cys977Trp	missense
2939_2952del	A980GfsTer3	Ala980GlyfsTer3	frameshift
2962del		Glu988ArgfsTer133	frameshift
2980C>T		Gln994Ter	nonsense
2980del		Gln994SerfsTer127	frameshift
3015del	A1006PfsTer115	Ala1006ProfsTer115	frameshift
3045-1G>C			splice
3047G>A	W1016X	Trp1016Ter	nonsense
304C>A	R102S	Arg102Ser	missense
304C>T	R102C	Arg102Cys	missense
304dup		Arg102ProfsTer37	frameshift
305G>A	R102H	Arg102His	missense
3070T>C	C1024R	Cys1024Arg	missense
3070T>G	C1024G	Cys1024Gly	missense
3092G>A	G1031D	Gly1031Asp	missense
3100A>T	R1034X	Arg1034Ter	nonsense
3107C>A	S1036X	Ser1036Ter	nonsense
3121C>T	Q1041X	Gln1041Ter	nonsense
3130C>T	Q1044X	Gln1044Ter	nonsense
3178_3180delinsGAT	R1060D	Arg1060Asp	missense
3189_3190del		Ser1064CysfsTer33	frameshift
3198_3199del	C1067SfsTer30	Cys1067SerfsTer30	frameshift
3220_3223del	Y1074AfsTer46	Tyr1074AlafsTer46	frameshift
3241del		Trp1081GlyfsTer40	frameshift
3242G>A	W1081X	Trp1081Ter	nonsense
3251G>A	C1084Y	Cys1084Tyr	missense
3252C>A	C1084X	Cys1084Ter	nonsense
3254_3255del	S1085CfsTer12	Ser1085CysfsTer12	frameshift
3265G>T	G1089W	Gly1089Trp	missense
3280dup		Arg1094ProfsTer4	frameshift
3283C>T	R1095W	Arg1095Trp	missense
3284G>A	R1095Q	Arg1095Gln	missense
3288dup	D1097X	Asp1097Ter	frameshift
330+1G>A			splice
331-1G>A			splice
331-2_331-1del			splice
331-2A>G			splice
3313C>T	Q1105X	Gln1105Ter	nonsense
332G>A	G111E	Gly111Glu	missense
334del	A112QfsTer18	Ala112GlnfsTer18	frameshift
3367C>T	R1123C	Arg1123Cys	missense
3368G>A	R1123H	Arg1123His	missense
3390T>G	C1130W	Cys1130Trp	missense
3421del	H1141TfsTer85	His1141ThrfsTer85	frameshift
3529del		Arg1177GlyfsTer49	frameshift
3543del	Q1183RfsTer43	Gln1183ArgfsTer43	frameshift
3561_3568+7del			frameshift
3568+1G>A			splice
3569-1G>A			splice
3569-2A>C			splice
356C>T	S119F	Ser119Phe	missense
3587del	H1196PfsTer30	His1196ProfsTer30	frameshift
36_37dup		Leu13ProfsTer39	frameshift
3616C>T	R1206X	Arg1206Ter	nonsense
3628C>T	Q1210X	Gln1210Ter	nonsense
3638G>A	C1213Y	Cys1213Tyr	missense
3650T>C	I1217T	Ile1217Thr	missense
3655C>T	R1219W	Arg1219Trp	missense
3656G>A	R1219Q	Arg1219Gln	missense
3657_3658insT	P1220SfsTer12	Pro1220SerfsTer12	frameshift
3667G>T	E1223X	Glu1223Ter	nonsense
3682del	R1228AfsTer33	Arg1228AlafsTer33	frameshift
3716G>T	G1239V	Gly1239Val	missense
372_373insGT	R125VfsTer6	Arg125ValfsTer6	frameshift
3725T>C	L1242S	Leu1242Ser	missense
3735G>A	W1245X	Trp1245Ter	nonsense
3751_3892+587del			frameshift
3770dup	L1258VfsTer36	Leu1258ValfsTer36	frameshift
3779dup	M1260IfsTer34	Met1260IlefsTer34	frameshift
3820C>T	R1274C	Arg1274Cys	missense
3825C>A	C1275X	Cys1275Ter	nonsense
386del	V129GfsTer6	Val129GlyfsTer6	frameshift
3892+1G>A			splice
3904C>T	Q1302X	Gln1302Ter	nonsense
3923G>A	G1308D	Gly1308Asp	missense
4006C>T	R1336W	Arg1336Trp	missense
4015del	I1339SfsTer21	Ile1339SerfsTer21	frameshift
4034del	N1345TfsTer15	Asn1345ThrfsTer15	frameshift
4085A>T	D1362V	Asp1362Val	missense
4091dup	H1364QfsTer24	His1364GlnfsTer24	frameshift
4105_4221del	T1369_T1407del	Thr1369_Thr1407del	inframe
4119del	Q1374SfsTer22	Gln1374SerfsTer22	frameshift
4135T>C	W1379R	Trp1379Arg	missense
414+1G>A			splice
4142C>G		Ser1381Ter	nonsense
4143dup	E1382RfsTer6	Glu1382ArgfsTer6	frameshift
415-1G>A			splice
4156G>C	A1386P	Ala1386Pro	missense
42_45del		Cys14TrpfsTer36	frameshift
4218G>A		Trp1406Ter	nonsense
4225C>T		Gln1409Ter	nonsense
4250del		Asp1417AlafsTer15	frameshift
4268_4277del		Gly1423GlufsTer6	frameshift
428T>C	I143T	Ile143Thr	missense
448T>C	S150P	Ser150Pro	missense
460G>A	V154I	Val154Ile	missense
470G>A	W157X	Trp157Ter	nonsense
518A>G	D173G	Asp173Gly	missense
530A>G	Y177C	Tyr177Cys	missense
533T>C	I178T	Ile178Thr	missense
548T>A	L183Q	Leu183Gln	missense
577C>T	R193W	Arg193Trp	missense
578G>A	R193Q	Arg193Gln	missense
581G>T	G194V	Gly194Val	missense
587C>T	T196I	Thr196Ile	missense
607T>C	S203P	Ser203Pro	missense
649G>C	D217H	Asp217His	missense
655G>C	G219R	Gly219Arg	missense
665T>C	I222T	Ile222Thr	missense
679G>A	G227R	Gly227Arg	missense
686+1G>A			splice
687-2A>G			splice
687-2del			splice
695T>A	L232Q	Leu232Gln	missense
701A>G	H234R	His234Arg	missense
702C>A	H234Q	His234Gln	missense
703G>C	D235H	Asp235His	missense
703G>T	D235Y	Asp235Tyr	missense
706G>T	G236C	Gly236Cys	missense
708del	A237RfsTer12	Ala237ArgfsTer12	frameshift
708dup	A237RfsTer153	Ala237ArgfsTer153	frameshift
717del	S240AfsTer9	Ser240AlafsTer9	frameshift
718_724del	S240AfsTer7	Ser240AlafsTer7	frameshift
719_724del	C242_G243del	Cys242_Gly243del	inframe
746_987+373del			frameshift
749C>T	A250V	Ala250Val	missense
752C>A		Ser251Ter	nonsense
768_774del	R257AfsTer13	Arg257AlafsTer13	frameshift
768_774dup	G259PfsTer133	Gly259ProfsTer133	frameshift
781del		Ala261ProfsTer11	frameshift
786G>A		Trp262Ter	nonsense
788C>G	S263C	Ser263Cys	missense
788C>T	S263F	Ser263Phe	missense
794_796delinsCCT	C265_S266delinsSC	Cys265_Ser266delinsSerCys	missense
803G>A	R268Q	Arg268Gln	missense
803G>C	R268P	Arg268Pro	missense
825-10_843del			frameshift
82dup	W28LfsTer111	Trp28LeufsTer111	frameshift
83G>A	W28X	Trp28Ter	nonsense
841T>A	C281S	Cys281Ser	missense
842del		Pro281ArgfsTer	frameshift
865C>T		Gln289Ter	nonsense
882_898del		His295AlafsTer89	frameshift
911A>G	Y304C	Tyr304Cys	missense
914A>G	Y305C	Tyr305Cys	missense
915C>A	Y305X	Tyr305Ter	nonsense
924dup		Arg309AlafsTer	frameshift
932G>A	C311Y	Cys311Tyr	missense
934C>T	R312C	Arg312Cys	missense
948del		Thr317LeufsTer	frameshift
951del		Lys318ArgfsTer60	frameshift
964_970delinsGGCAGAC	C322_F324delinsGRL	Cys322_Phe324delinsGlyArgLeu	inframe
98_99del		Phe33SerfsTer105	frameshift
988-2A>C			splice
988-2A>G			splice
3044+2430_ 3568+81del			frameshift
3637T>C	C1213R	Cys1213Arg	missense
	W1067SfsTer47	Trp1067SerfsTer47	frameshift
