# Supplementary material for: The global carrier frequency and genetic prevalence of Upshaw-Schulman syndrome
Source: BMC Genom Data. 2021 Nov 17;22:50. doi: 10.1186/s12863-021-01010-0 (PMC8600861; doi:10.1186/s12863-021-01010-0)
Supplement: Supplementary file 7 — Additional file 7: Supplemental Table S6. Eight population ADAMTS13 genetic prevalence and carrier frequency. [file 12863_2021_1010_MOESM7_ESM.xlsx]

## Sheet: data
	total	AFR	AMR	ASJ	EAS	FIN	NFE	SAS	other
frequency for known and novel variants	0.00104953	0.00237468	0.00121742	0.0002152	0.0012948	9.295e-05	0.00106929	0.00105879	0.0008554
frequency for novel variants	0.000395005	0.00140293	0.00046544	0.0002152	0.00041051	9.295e-05	0.000299202	0.00039846	0.0005278
frequency for known variants	0.000654528	0.00097175	0.00075198	0	0.00088429	0	0.000770089	0.00066033	0.0003276
prevalence for known and novel variants	1.10152e-06	5.63911e-06	1.48211e-06	4.6311e-08	1.67651e-06	8.6397e-09	1.14338e-06	1.12104e-06	7.31709e-07
prevalence per million for known and novel variants	1.10152	5.63911	1.48211	0.046311	1.67651	0.0086397	1.14338	1.12104	0.731709
lower prevalence for known and novel variants	8.90567e-07	3.01e-06	8.12177e-07	3.81587e-09	7.55126e-07	6.54277e-10	5.95458e-07	5.6517e-07	1.38862e-07
lower prevalence per million	0.890567	3.01	0.812177	0.00381587	0.755126	0.000654277	0.595458	0.56517	0.138862
upper prevalence for known and novel variants	1.37033e-06	1.05596e-05	2.70405e-06	5.61623e-07	3.72057e-06	1.14046e-07	1.96172e-06	2.22306e-06	3.85078e-06
upper prevalence per million for known and novel variants	1.37033	10.5596	2.70405	0.561623	3.72057	0.114046	1.96172	2.22306	3.85078
known variants prevalence	4.28407e-07	9.44298e-07	5.65474e-07	0	7.81969e-07	0	5.93037e-07	4.36036e-07	1.07322e-07
known variants prevalence per million	0.428407	0.944298	0.565474	0	0.781969	0	0.593037	0.436036	0.107322
lower prevalence for known variants	3.357e-07	3.55737e-07	2.63468e-07	0	2.98701e-07	0	2.39053e-07	1.83617e-07	8.12468e-09
lower prevalence per million for known variants	0.3357	0.355737	0.263468	0	0.298701	0	0.239053	0.183617	0.00812468
upper prevalence per million for known variants	5.54897e-07	2.50544e-06	1.21339e-06	0	2.04626e-06	0	1.17714e-06	1.03519e-06	1.41588e-06
upper prevalence per million for known variants	0.554897	2.50544	1.21339	0	2.04626	0	1.17714	1.03519	1.41588
carrier frequency for known & novel variant	0.00209686	0.00473808	0.00243188	0.000430307	0.00258625	0.000185883	0.0021363	0.00211534	0.00170934
carrier frequency for known variant	0.0013082	0.00194161	0.00150283	0	0.00176702	0	0.00153899	0.00131979	0.000654985
	prevalence for known and novel variants	lower prevalence for known and novel variants	upper prevalence for known and novel variants	prevalence for known variants	lower for known variants	upper prevalence for known variants	carrier frequency for known and novel variants	carrier frequency for known variants
total	1.10152	0.890567	1.37033	0.428407	0.3357	0.554897	0.00209686	0.0013082
AFR	5.63911	3.01	10.5596	0.944298	0.355737	2.50544	0.00473808	0.00194161
AMR	1.48211	0.812177	2.70405	0.565474	0.263468	1.21339	0.00243188	0.00150283
ASJ	0.046311	0.00381587	0.561623	0	0	0	0.000430307	0
EAS	1.67651	0.755126	3.72057	0.781969	0.298701	2.04626	0.00258625	0.00176702
FIN	0.0086397	0.000654277	0.114046	0	0	0	0.000185883	0
NFE	1.14338	0.595458	1.96172	0.593037	0.239053	1.17714	0.0021363	0.00153899
SAS	1.12104	0.56517	2.22306	0.436036	0.183617	1.03519	0.00211534	0.00131979
other	0.731709	0.138862	3.85078	0.107322	0.00812468	1.41588	0.00170934	0.000654985
