# Supplementary material for: The global carrier frequency and genetic prevalence of Upshaw-Schulman syndrome
Source: BMC Genom Data. 2021 Nov 17;22:50. doi: 10.1186/s12863-021-01010-0 (PMC8600861; doi:10.1186/s12863-021-01010-0)
Supplement: Supplementary file 8 — Additional file 8: Supplemental Table S7. ADAMTS13 variants in ClinVar database. [file 12863_2021_1010_MOESM8_ESM.xlsx]

## Sheet: clinvar
Name	Protein change	Condition(s)	Clinical significance (Last reviewed)	Review status	Accession	GRCh37Chromosome	GRCh37Location	GRCh38Chromosome	GRCh38Location	VariationID	AlleleID(s)	dbSNP ID	Canonical SPDI
NM_139025.4	c.19C>T	p.Arg7Trp	Benign/Likely benign(Last reviewed: Jun 14, 2016)	criteria provided, multiple submitters, no conflicts	VCV000262432	9	136287582	9	133422462	262432	253373	rs34024143	NC_000009.12:133422461:C:T
NM_139025.5	c.136G>A	p.Val46Met	Uncertain significance(Last reviewed: Mar 30, 2018)	criteria provided, single submitter	VCV000914090	9	136288251	9	133423131	914090	901334		NC_000009.12:133423130:G:A
NM_139025.4	c.237C>G	p.Ile79Met	not provided	no assertion provided	VCV000068811	9	136289505	9	133424385	68811	79702	rs281875297	NC_000009.12:133424384:C:G
NM_139025.4	c.262G>A	p.Val88Met	Likely pathogenic(Last reviewed: Apr 5, 2019)	criteria provided, single submitter	VCV000068812	9	136289530	9	133424410	68812	79703	rs281875302	NC_000009.12:133424409:G:A
NM_139025.4	c.291_319del	p.Glu98fs	Pathogenic(Last reviewed: Nov 1, 2004)	no assertion criteria provided	VCV000005820	9	136289551 - 136289579	9	133424431 - 133424459	5820	20859	rs387906345	NC_000009.12:133424430:GCTCACCAGGAGGACACAGAGCGCTATGTGCTCACCA:GCTCACCA
NM_139025.4	c.286C>G	p.His96Asp	Pathogenic(Last reviewed: Oct 4, 2001)	no assertion criteria provided	VCV000005798	9	136289554	9	133424434	5798	20837	rs121908467	NC_000009.12:133424433:C:G
NM_139025.4	c.290A>G	p.Gln97Arg	Uncertain significance(Last reviewed: Jul 1, 2018)	criteria provided, single submitter	VCV000810462	9	136289558	9	133424438	810462	796262	rs781788692	NC_000009.12:133424437:A:G
NM_139025.4	c.304C>T	p.Arg102Cys	Pathogenic(Last reviewed: Oct 4, 2001)	no assertion criteria provided	VCV000005800	9	136289572	9	133424452	5800	20839	rs121908469	NC_000009.12:133424451:C:T
NM_139025.4	c.330+1G>A		Likely pathogenic(Last reviewed: Oct 30, 2018)	criteria provided, single submitter	VCV000632036	9	136289599	9	133424479	632036	620810	rs375415632	NC_000009.12:133424478:G:A
NM_139025.4	c.331-1G>A		Pathogenic(Last reviewed: Oct 1, 2004)	no assertion criteria provided	VCV000005819	9	136290648	9	133425528	5819	20858	rs786205078	NC_000009.12:133425527:G:A
NM_139025.4	c.356C>T	p.Ser119Phe	not provided	no assertion provided	VCV000068817	9	136290674	9	133425554	68817	79708	rs281875291	NC_000009.12:133425553:C:T
NM_139025.5	c.373C>T	p.Arg125Trp	Uncertain significance(Last reviewed: Apr 27, 2017)	criteria provided, single submitter	VCV000914603	9	136290691	9	133425571	914603	901336		NC_000009.12:133425570:C:T
NM_139025.4	c.414+1G>A		Pathogenic(Last reviewed: Feb 15, 2004)	no assertion criteria provided	VCV000005817	9	136290733	9	133425613	5817	20856	rs786205077	NC_000009.12:133425612:G:A
NM_139025.4	c.415-1G>A		Likely pathogenic(Last reviewed: Feb 20, 2018)	criteria provided, single submitter	VCV000667364	9	136291057	9	133425937	667364	654534	rs1554785114	NC_000009.12:133425936:G:A
NM_139025.4	c.460G>A	p.Val154Ile	Uncertain significance(Last reviewed: Dec 5, 2018)	criteria provided, single submitter	VCV000632037	9	136291103	9	133425983	632037	620323	rs369026148	NC_000009.12:133425982:G:A
NM_139025.4	c.500C>T	p.Thr167Met	Benign(Last reviewed: Dec 31, 2019)	criteria provided, single submitter	VCV000709974	9	136291143	9	133426023	709974	723416	rs141932927	NC_000009.12:133426022:C:T
NM_139025.4	c.533T>C	p.Ile178Thr	not provided	no assertion provided	VCV000068822	9	136291176	9	133426056	68822	79713	rs281875289	NC_000009.12:133426055:T:C
NM_139025.4	c.540G>T	p.Arg180Ser	Uncertain significance(Last reviewed: Sep 16, 2018)	no assertion criteria provided	VCV000591781	9	136291319	9	133426199	591781	582770	rs1564409613	NC_000009.12:133426198:G:T
NM_139025.4	c.559G>C	p.Asp187His	Likely pathogenic(Last reviewed: May 1, 2017)	criteria provided, single submitter	VCV000632074	9	136291338	9	133426218	632074	620324	rs148312697	NC_000009.12:133426217:G:C
NM_139025.4	c.577C>T	p.Arg193Trp	Likely pathogenic(Last reviewed: Jul 7, 2017)	criteria provided, single submitter	VCV000068823	9	136291356	9	133426236	68823	79714	rs281875287	NC_000009.12:133426235:C:T
NM_139025.4	c.581G>T	p.Gly194Val	Pathogenic(Last reviewed: Jun 21, 2018)	no assertion criteria provided	VCV000559578	9	136291360	9	133426240	559578	550301	rs1554785242	NC_000009.12:133426239:G:T
NM_139025.4	c.587C>T	p.Thr196Ile	Pathogenic(Last reviewed: Jan 15, 2004)	no assertion criteria provided	VCV000005801	9	136291366	9	133426246	5801	20840	rs121908470	NC_000009.12:133426245:C:T
NM_139025.4	c.607T>C	p.Ser203Pro	not provided	no assertion provided	VCV000068824	9	136291386	9	133426266	68824	79715	rs281875298	NC_000009.12:133426265:T:C
NM_139025.4	c.695T>A	p.Leu232Gln	not provided	no assertion provided	VCV000068825	9	136293762	9	133428642	68825	79716	rs281875292	NC_000009.12:133428641:T:A
NM_139025.4	c.702C>A	p.His234Gln	not provided	no assertion provided	VCV000068826	9	136293769	9	133428649	68826	79717	rs281875304	NC_000009.12:133428648:C:A
NM_139025.4	c.703G>C	p.Asp235His	not provided	no assertion provided	VCV000068827	9	136293770	9	133428650	68827	79718	rs281875337	NC_000009.12:133428649:G:C
NM_139025.5	c.715G>A	p.Gly239Ser	Uncertain significance(Last reviewed: Jan 13, 2018)	criteria provided, single submitter	VCV000913738	9	136293782	9	133428662	913738	901338		NC_000009.12:133428661:G:A
NM_139025.4	c.749C>T	p.Ala250Val	Pathogenic(Last reviewed: Oct 1, 2004)	no assertion criteria provided	VCV000005818	9	136293816	9	133428696	5818	20857	rs121908478	NC_000009.12:133428695:C:T
NM_139025.4	c.775G>A	p.Gly259Ser	Uncertain significance(Last reviewed: Jan 13, 2018)	criteria provided, single submitter	VCV000365538	9	136293842	9	133428722	365538	317532	rs886063632	NC_000009.12:133428721:G:A
NM_139025.4	c.788C>G	p.Ser263Cys	not provided	no assertion provided	VCV000068828	9	136293855	9	133428735	68828	79719	rs281875293	NC_000009.12:133428734:C:G
NM_139025.4	c.803G>C	p.Arg268Pro	Pathogenic(Last reviewed: Sep 3, 2002)	no assertion criteria provided	VCV000005812	9	136293870	9	133428750	5812	20851	rs121908477	NC_000009.12:133428749:G:C
NM_139025.5	c.816C>G	p.Ser272Arg	Uncertain significance(Last reviewed: Jan 12, 2018)	criteria provided, single submitter	VCV000913739	9	136293883	9	133428763	913739	901339		NC_000009.12:133428762:C:G
NM_139025.5	c.905G>A	p.Gly302Asp	Uncertain significance(Last reviewed: Jan 12, 2018)	criteria provided, single submitter	VCV000914138	9	136295139	9	133430019	914138	901340		NC_000009.12:133430018:G:A
NM_139025.4	c.911A>G	p.Tyr304Cys	not provided	no assertion provided	VCV000068829	9	136295145	9	133430025	68829	79720	rs281875285	NC_000009.12:133430024:A:G
NM_139025.4	c.932G>A	p.Cys311Tyr	not provided	no assertion provided	VCV000068830	9	136295166	9	133430046	68830	79721	rs281875336	NC_000009.12:133430045:G:A
NM_139025.4	c.1016C>G	p.Thr339Arg	Benign(Last reviewed: Dec 31, 2019)	criteria provided, single submitter	VCV000773914	9	136297737	9	133432616	773914	700870	rs149517360	NC_000009.12:133432615:C:G
NM_139025.4	c.1022C>T	p.Pro341Leu	Benign(Last reviewed: Dec 31, 2019)	criteria provided, multiple submitters, no conflicts	VCV000714444	9	136297743	9	133432622	714444	723417	rs115943536	NC_000009.12:133432621:C:T
NM_139025.4	c.1039T>A	p.Cys347Ser	not provided	no assertion provided	VCV000068798	9	136297760	9	133432639	68798	79690	rs281875294	NC_000009.12:133432638:T:A
NM_139025.4	c.1045C>T	p.Arg349Cys	not provided	no assertion provided	VCV000068799	9	136297766	9	133432645	68799	79691	rs281875288	NC_000009.12:133432644:C:T
NM_139025.4	c.1058C>T	p.Pro353Leu	not provided	no assertion provided	VCV000068800	9	136297779	9	133432658	68800	79692	rs281875338	NC_000009.12:133432657:C:T
NM_139025.5	c.1156C>T	p.Arg386Cys	Uncertain significance(Last reviewed: Jan 13, 2018)	criteria provided, single submitter	VCV000914641	9	136298561	9	133433441	914641	901341		NC_000009.12:133433440:C:T
NM_139025.5	c.1157G>A	p.Arg386His	Uncertain significance(Last reviewed: Apr 27, 2017)	criteria provided, single submitter	VCV000914642	9	136298562	9	133433442	914642	901342		NC_000009.12:133433441:G:A
NM_139025.4	c.1170G>C	p.Trp390Cys	not provided	no assertion provided	VCV000068801	9	136298575	9	133433455	68801	79693	rs281875306	NC_000009.12:133433454:G:C
NM_139025.5	c.1193G>A	p.Arg398His	Pathogenic(Last reviewed: Oct 4, 2001)	no assertion criteria provided	VCV000005802	9	136298598	9	133433478	5802	20841	rs121908471	NC_000009.12:133433477:G:A
NM_139025.4	c.1261C>T	p.Arg421Cys	Uncertain significance(Last reviewed: Sep 22, 2017)	criteria provided, multiple submitters, no conflicts	VCV000450994	9	136298777	9	133433657	450994	444392	rs145825553	NC_000009.12:133433656:C:T
NM_139027.6	c.1315G>T	p.Glu439Ter	Pathogenic(Last reviewed: May 1, 2020)	no assertion criteria provided	VCV000988818	9	136301955	9	133436835	988818	976761		NC_000009.12:133436834:G:T
NM_139025.4	c.1342C>G	p.Gln448Glu	Benign(Last reviewed: Jun 14, 2016)	criteria provided, multiple submitters, no conflicts	VCV000242806	9	136301982	9	133436862	242806	20852	rs2301612	NC_000009.12:133436861:C:G
NM_139025.4	c.1345C>T	p.Gln449Ter	Pathogenic(Last reviewed: Sep 3, 2002)	no assertion criteria provided	VCV000005811	9	136301985	9	133436865	5811	20850	rs121908476	NC_000009.12:133436864:C:T
NM_139025.4	c.1368G>T	p.Gln456His	Benign/Likely benign(Last reviewed: Dec 31, 2019)	criteria provided, multiple submitters, no conflicts	VCV000262426	9	136302008	9	133436888	262426	253383	rs36220239	NC_000009.12:133436887:G:T
NM_139025.4	c.1370C>T	p.Pro457Leu	Conflicting interpretations of pathogenicity(Last reviewed: Dec 31, 2019)	criteria provided, conflicting interpretations	VCV000365546	9	136302010	9	133436890	365546	307293	rs36220240	NC_000009.12:133436889:C:T
NM_139025.4	c.1423C>T	p.Pro475Ser	Conflicting interpretations of pathogenicity(Last reviewed: May 28, 2019)	criteria provided, conflicting interpretations	VCV000005814	9	136302063	9	133436943	5814	20853	rs11575933	NC_000009.12:133436942:C:T
NM_139025.4	c.1520G>A	p.Arg507Gln	not provided	no assertion provided	VCV000068802	9	136302953	9	133437833	68802	79694	rs281875296	NC_000009.12:133437832:G:A
NM_139025.4	c.1522T>C	p.Cys508Arg	Uncertain significance(Last reviewed: Sep 16, 2018)	no assertion criteria provided	VCV000591712	9	136302955	9	133437835	591712	582701	rs1564423616	NC_000009.12:133437834:T:C
NM_139025.4	c.1523G>A	p.Cys508Tyr	not provided	no assertion provided	VCV000068803	9	136302956	9	133437836	68803	38438	rs281875305	NC_000009.12:133437835:G:A
NM_139025.4	c.1574G>A	p.Gly525Asp	not provided	no assertion provided	VCV000068804	9	136303007	9	133437887	68804	79695	rs281875286	NC_000009.12:133437886:G:A
NM_139025.4	c.1582A>G	p.Arg528Gly	Pathogenic(Last reviewed: Oct 4, 2001)	no assertion criteria provided	VCV000005804	9	136303015	9	133437895	5804	20843	rs121908473	NC_000009.12:133437894:A:G
NM_139027.6	c.1585-1G>C		Likely pathogenic(Last reviewed: Apr 20, 2017)	no assertion criteria provided	VCV000438663	9	136303365	9	133438245	438663	432349	rs1554789680	NC_000009.12:133438244:G:C
NM_139025.4	c.1783_1784del	p.Leu595fs	Pathogenic(Last reviewed: Jun 1, 2003)	no assertion criteria provided	VCV000005815	9	136304564 - 136304565	9	133439443 - 133439444	5815	20854	rs387906344	NC_000009.12:133439442:TT:
NM_139025.4	c.1787C>T	p.Ala596Val	Pathogenic(Last reviewed: Feb 1, 2019)	criteria provided, single submitter	VCV000068805	9	136305465	9	133440344	68805	79696	rs281875299	NC_000009.12:133440343:C:T
NM_139025.4	c.1816G>C	p.Ala606Pro	not provided	no assertion provided	VCV000068806	9	136305494	9	133440373	68806	79697	rs281875290	NC_000009.12:133440372:G:C
NM_139025.5	c.1831A>G	p.Ile611Val	Uncertain significance(Last reviewed: Jan 13, 2018)	criteria provided, single submitter	VCV000914682	9	136305509	9	133440388	914682	901347		NC_000009.12:133440387:A:G
NM_139025.4	c.1841A>C	p.Asn614Thr	Uncertain significance(Last reviewed: Jan 13, 2018)	criteria provided, multiple submitters, no conflicts	VCV000498047	9	136305519	9	133440398	498047	489471	rs782396358	NC_000009.12:133440397:A:C
NM_139025.4	c.1852C>G	p.Pro618Ala	Benign/Likely benign(Last reviewed: Jun 14, 2016)	criteria provided, multiple submitters, no conflicts	VCV000262430	9	136305530	9	133440409	262430	253385	rs28647808	NC_000009.12:133440408:C:G
NM_139025.4	c.1874G>A	p.Arg625His	Benign/Likely benign(Last reviewed: Dec 31, 2019)	criteria provided, multiple submitters, no conflicts	VCV000262431	9	136305552	9	133440431	262431	253386	rs36090624	NC_000009.12:133440430:G:A
NM_139025.5	c.1916G>A	p.Arg639His	Uncertain significance(Last reviewed: Apr 27, 2017)	criteria provided, single submitter	VCV000912719	9	136305594	9	133440473	912719	901350		NC_000009.12:133440472:G:A
NM_139025.4	c.1930C>T	p.Arg644Cys	Uncertain significance(Last reviewed: Jan 13, 2018)	criteria provided, single submitter	VCV000365551	9	136305608	9	133440487	365551	307301	rs782659882	NC_000009.12:133440486:C:T
NM_139025.4	c.1940del	p.Gly647fs	Uncertain significance(Last reviewed: Sep 16, 2018)	no assertion criteria provided	VCV000591673	9	136305615	9	133440494	591673	582662	rs1564426640	NC_000009.12:133440493:GGGG:GGG
NM_139025.4	c.1973A>G	p.Tyr658Cys	not provided	no assertion provided	VCV000068807	9	136307524	9	133442403	68807	79698	rs281875335	NC_000009.12:133442402:A:G
NM_139025.4	c.1976G>A	p.Arg659Lys	Uncertain significance(Last reviewed: Apr 1, 2017)	criteria provided, single submitter	VCV000444788	9	136307527	9	133442406	444788	438428	rs150764227	NC_000009.12:133442405:G:A
NM_139025.4	c.2012C>T	p.Pro671Leu	not provided	no assertion provided	VCV000068808	9	136307563	9	133442442	68808	79699	rs281875295	NC_000009.12:133442441:C:T
NM_139025.4	c.2017A>T	p.Ile673Phe	Likely pathogenic(Last reviewed: Dec 4, 2018)	criteria provided, single submitter	VCV000068809	9	136307568	9	133442447	68809	79700	rs281875307	NC_000009.12:133442446:A:T
NM_139025.4	c.2074C>T	p.Arg692Cys	Pathogenic(Last reviewed: Oct 4, 2001)	no assertion criteria provided	VCV000005809	9	136307625	9	133442504	5809	20848	rs121908475	NC_000009.12:133442503:C:T
NM_139025.5	c.2089G>A	p.Val697Met	Uncertain significance(Last reviewed: Jan 12, 2018)	criteria provided, single submitter	VCV000912720	9	136307640	9	133442519	912720	901351		NC_000009.12:133442518:G:A
NM_139025.4	c.2167C>A	p.Gln723Lys	Conflicting interpretations of pathogenicity(Last reviewed: Apr 27, 2017)	criteria provided, conflicting interpretations	VCV000225292	9	136307797	9	133442676	225292	227331	rs138014548	NC_000009.12:133442675:C:A
NM_139027.6	c.2195C>T	p.Ala732Val	Likely benign(Last reviewed: Aug 25, 2015)	criteria provided, single submitter	VCV000227176	9	136307825	9	133442704	227176	229677	rs41314453	NC_000009.12:133442703:C:T
NM_139025.4	c.2209T>C	p.Cys737Arg	Pathogenic(Last reviewed: Jul 1, 2018)	no assertion criteria provided	VCV000559588	9	136307839	9	133442718	559588	550311	rs1554791280	NC_000009.12:133442717:T:C
NM_139025.4	c.2218G>A	p.Glu740Lys	Benign/Likely benign(Last reviewed: Dec 31, 2019)	criteria provided, multiple submitters, no conflicts	VCV000262434	9	136307848	9	133442727	262434	253388	rs36221451	NC_000009.12:133442726:G:A
NM_139025.4	c.2272T>C	p.Cys758Arg	not provided	no assertion provided	VCV000068810	9	136308534	9	133443413	68810	79701	rs281875300	NC_000009.12:133443412:T:C
NM_139025.4	c.2308G>A	p.Val770Met	Uncertain significance(Last reviewed: Jan 12, 2018)	criteria provided, multiple submitters, no conflicts	VCV000365554	9	136308570	9	133443449	365554	317546	rs374606481	NC_000009.12:133443448:G:A
NM_139025.5	c.2365G>A	p.Ala789Thr	Uncertain significance(Last reviewed: Apr 28, 2017)	criteria provided, single submitter	VCV000914231	9	136308627	9	133443506	914231	901353		NC_000009.12:133443505:G:A
NM_139025.4	c.2376_2401del	p.Ala793fs	Pathogenic(Last reviewed: Oct 4, 2001)	no assertion criteria provided	VCV000005806	9	136308636 - 136308661	9	133443515 - 133443540	5806	20845	rs387906342	NC_000009.12:133443514:CCAGCTGTGGCGCTGGAAACCTGCAACC:CC
NM_139025.4	c.2494G>A	p.Val832Met	Benign(Last reviewed: Dec 31, 2019)	criteria provided, multiple submitters, no conflicts	VCV000768333	9	136310057	9	133444936	768333	700873	rs34104386	NC_000009.12:133444935:G:A
NM_139025.5	c.2509G>A	p.Gly837Ser	Uncertain significance(Last reviewed: Apr 28, 2017)	criteria provided, single submitter	VCV000914232	9	136310072	9	133444951	914232	901354		NC_000009.12:133444950:G:A
NM_139025.5	c.2545G>A	p.Val849Ile	Uncertain significance(Last reviewed: Jan 13, 2018)	criteria provided, single submitter	VCV000914233	9	136310108	9	133444987	914233	901355		NC_000009.12:133444986:G:A
NM_139025.4	c.2699C>T	p.Ala900Val	Benign/Likely benign(Last reviewed: Jun 14, 2016)	criteria provided, multiple submitters, no conflicts	VCV000262437	9	136310908	9	133445787	262437	253391	rs685523	NC_000009.12:133445786:C:T
NM_139025.4	c.2708C>T	p.Ser903Leu	Benign/Likely benign(Last reviewed: May 28, 2019)	criteria provided, multiple submitters, no conflicts	VCV000365555	9	136310917	9	133445796	365555	307304	rs78977446	NC_000009.12:133445795:C:T
NM_139025.4	c.2723G>C	p.Cys908Ser	not provided	no assertion provided	VCV000068814	9	136310932	9	133445811	68814	79705	rs281875301	NC_000009.12:133445810:G:C
NM_139025.4	c.2723G>A	p.Cys908Tyr	not provided	no assertion provided	VCV000068813	9	136310932	9	133445811	68813	79704	rs281875301	NC_000009.12:133445810:G:A
NM_139025.5	c.2827C>T	p.Arg943Trp	Uncertain significance(Last reviewed: Jan 13, 2018)	criteria provided, single submitter	VCV000914716	9	136313815	9	133448694	914716	901356		NC_000009.12:133448693:C:T
NM_139025.4	c.2851T>G	p.Cys951Gly	Pathogenic(Last reviewed: Oct 4, 2001)	no assertion criteria provided	VCV000005799	9	136313839	9	133448718	5799	20838	rs121908468	NC_000009.12:133448717:T:G
NM_139025.5	c.2861G>A	p.Arg954Gln	Uncertain significance(Last reviewed: Jan 12, 2018)	criteria provided, single submitter	VCV000914717	9	136313849	9	133448728	914717	901357		NC_000009.12:133448727:G:A
NM_139025.4	c.2863dup	p.Trp955fs	Pathogenic(Last reviewed: May 28, 2019)	criteria provided, single submitter	VCV000802531	9	136314904 - 136314905	9	133449783 - 133449784	802531	790858	rs1588198044	NC_000009.12:133449783:T:TT
NM_139025.5	c.2890G>A	p.Val964Met	Uncertain significance(Last reviewed: Jan 12, 2018)	criteria provided, single submitter	VCV000912767	9	136314932	9	133449811	912767	901358		NC_000009.12:133449810:G:A
NM_139025.5	c.2912T>C	p.Val971Ala	Uncertain significance(Last reviewed: Jan 13, 2018)	criteria provided, single submitter	VCV000912768	9	136314954	9	133449833	912768	901359		NC_000009.12:133449832:T:C
NM_139025.4	c.2915G>A	p.Arg972Gln	Uncertain significance(Last reviewed: Jan 12, 2018)	criteria provided, single submitter	VCV000365557	9	136314957	9	133449836	365557	311601	rs139951127	NC_000009.12:133449835:G:A
NM_139025.4	c.2931_2936del	p.Cys977_Arg979delinsTrp	Pathogenic(Last reviewed: Nov 1, 2004)	no assertion criteria provided	VCV000005821	9	136314972 - 136314977	9	133449851 - 133449856	5821	20860	rs387906346	NC_000009.12:133449850:GTGCCCG:G
NM_139025.4	c.2935del	p.Arg979fs	Uncertain significance(Last reviewed: Apr 27, 2017)	criteria provided, single submitter	VCV000365558	9	136314975	9	133449854	365558	307309	rs886063635	NC_000009.12:133449853:CCC:CC
NM_139025.4	c.3044+1G>A		Pathogenic(Last reviewed: Apr 28, 2015)	criteria provided, single submitter	VCV000379656	9	136315087	9	133449966	379656	370801	rs1057520680	NC_000009.12:133449965:G:A
NM_139025.4	c.3070T>G	p.Cys1024Gly	Pathogenic(Last reviewed: Oct 4, 2001)	no assertion criteria provided	VCV000005803	9	136319562	9	133454440	5803	20842	rs121908472	NC_000009.12:133454439:T:G
NM_139025.4	c.3097G>A	p.Ala1033Thr	Benign/Likely benign(Last reviewed: Jun 14, 2016)	criteria provided, multiple submitters, no conflicts	VCV000262441	9	136319589	9	133454467	262441	253395	rs28503257	NC_000009.12:133454466:G:A
NM_139025.5	c.3167C>T	p.Ala1056Val	Uncertain significance(Last reviewed: Jan 12, 2018)	criteria provided, single submitter	VCV000913128	9	136319659	9	133454537	913128	901361		NC_000009.12:133454536:C:T
NM_139025.4	c.3178C>T	p.Arg1060Trp	Pathogenic(Last reviewed: Oct 10, 2018)	criteria provided, single submitter	VCV000068815	9	136319670	9	133454548	68815	79706	rs142572218	NC_000009.12:133454547:C:T
NM_139025.5	c.3179G>A	p.Arg1060Gln	Uncertain significance(Last reviewed: Apr 27, 2017)	criteria provided, single submitter	VCV000914273	9	136319671	9	133454549	914273	901362		NC_000009.12:133454548:G:A
NM_139025.4	c.3287G>A	p.Arg1096His	Benign/Likely benign(Last reviewed: May 28, 2019)	criteria provided, multiple submitters, no conflicts	VCV000262445	9	136320444	9	133455322	262445	253399	rs61751476	NC_000009.12:133455321:G:A
NM_139025.4	c.3367C>T	p.Arg1123Cys	not provided	no assertion provided	VCV000068816	9	136320524	9	133455402	68816	79707	rs281875340	NC_000009.12:133455401:C:T
NM_139025.5	c.3419C>T	p.Pro1140Leu	Uncertain significance(Last reviewed: Jan 13, 2018)	criteria provided, single submitter	VCV000914274	9	136320576	9	133455454	914274	901363		NC_000009.12:133455453:C:T
NM_139025.4	c.3445C>T	p.Arg1149Trp	Likely benign(Last reviewed: Apr 20, 2018)	criteria provided, multiple submitters, no conflicts	VCV000731727	9	136320602	9	133455480	731727	736983	rs141494468	NC_000009.12:133455479:C:T
NM_139025.5	c.3536T>A	p.Leu1179Gln	Uncertain significance(Last reviewed: Jan 12, 2018)	criteria provided, single submitter	VCV000914773	9	136320693	9	133455571	914773	901366		NC_000009.12:133455570:T:A
NM_139025.4	c.3541G>A	p.Gly1181Arg	Benign(Last reviewed: Dec 31, 2019)	criteria provided, multiple submitters, no conflicts	VCV000559577	9	136320698	9	133455576	559577	550300	rs192619276	NC_000009.12:133455575:G:A
NM_139027.6	c.3449G>A	p.Arg1150Gln	Uncertain significance(Last reviewed: Feb 1, 2020)	criteria provided, single submitter	VCV000916296	9	136321239	9	133456117	916296	904522		NC_000009.12:133456116:G:A
NM_139025.4	c.3638G>A	p.Cys1213Tyr	Pathogenic(Last reviewed: Oct 4, 2001)	no assertion criteria provided	VCV000005808	9	136321260	9	133456138	5808	20847	rs121908474	NC_000009.12:133456137:G:A
NM_139025.4	c.3655C>T	p.Arg1219Trp	not provided	no assertion provided	VCV000068818	9	136321277	9	133456155	68818	79709	rs281875339	NC_000009.12:133456154:C:T
NM_139025.4	c.3677C>T	p.Thr1226Ile	Benign(Last reviewed: Dec 31, 2019)	criteria provided, multiple submitters, no conflicts	VCV000728768	9	136321299	9	133456177	728768	736984	rs36222894	NC_000009.12:133456176:C:T
NM_139025.5	c.3685G>A	p.Val1229Ile	Uncertain significance(Last reviewed: Apr 28, 2017)	criteria provided, single submitter	VCV000914774	9	136321307	9	133456185	914774	901367		NC_000009.12:133456184:G:A
NM_139025.5	c.3713C>T	p.Ala1238Val	Uncertain significance(Last reviewed: Jan 13, 2018)	criteria provided, single submitter	VCV000914776	9	136321335	9	133456213	914776	901369		NC_000009.12:133456212:C:T
NM_139025.4	c.3716G>T	p.Gly1239Val	not provided	no assertion provided	VCV000068819	9	136321665	9	133456543	68819	79710	rs281875303	NC_000009.12:133456542:G:T
NM_139025.4	c.3722T>C	p.Met1241Thr	Uncertain significance(Last reviewed: Apr 6, 2016)	criteria provided, single submitter	VCV000385496	9	136321671	9	133456549	385496	370524	rs1057522240	NC_000009.12:133456548:T:C
NM_139025.4	c.3770dup	p.Leu1258fs	Pathogenic(Last reviewed: Oct 4, 2001)	no assertion criteria provided	VCV000005805	9	136321718 - 136321719	9	133456596 - 133456597	5805	20844	rs387906341	NC_000009.12:133456596:T:TT
NM_139025.4	c.3796A>T	p.Thr1266Ser	Uncertain significance(Last reviewed: Jan 12, 2018)	criteria provided, single submitter	VCV000365566	9	136321745	9	133456623	365566	307311	rs782798764	NC_000009.12:133456622:A:T
NM_139025.4	c.3826G>A	p.Gly1276Arg	Uncertain significance(Last reviewed: May 24, 2018)	criteria provided, multiple submitters, no conflicts	VCV000365567	9	136321775	9	133456653	365567	311608	rs144808448	NC_000009.12:133456652:G:A
NM_139025.4	c.3941C>T	p.Ser1314Leu	Likely benign(Last reviewed: Apr 27, 2017)	criteria provided, single submitter	VCV000068820	9	136323080	9	133457958	68820	79711	rs142060916	NC_000009.12:133457957:C:T
NM_139025.5	c.3956C>T	p.Thr1319Met	Uncertain significance(Last reviewed: Jan 13, 2018)	criteria provided, single submitter	VCV000912816	9	136323095	9	133457973	912816	901372		NC_000009.12:133457972:C:T
NM_139025.5	c.3962A>G	p.Asn1321Ser	Uncertain significance(Last reviewed: Jan 13, 2018)	criteria provided, single submitter	VCV000913176	9	136323101	9	133457979	913176	901373		NC_000009.12:133457978:A:G
NM_139025.4	c.4006C>T	p.Arg1336Trp	not provided	no assertion provided	VCV000068821	9	136323145	9	133458023	68821	79712	rs281875308	NC_000009.12:133458022:C:T
NM_139026.5	c.3844_3960del	p.Thr1282_Thr1320del	Likely pathogenic(Last reviewed: Apr 20, 2017)	no assertion criteria provided	VCV000438662	9	136324118 - 136324234	9	133458996 - 133459112	438662	432301	rs1554797078
NM_139025.4	c.4109C>T	p.Ala1370Val	Uncertain significance(Last reviewed: Jun 14, 2016)	criteria provided, single submitter	VCV000365568	9	136324127	9	133459005	365568	311615	rs782145338	NC_000009.12:133459004:C:T
NM_139025.5	c.4124A>G	p.Gln1375Arg	Uncertain significance(Last reviewed: Mar 23, 2018)	criteria provided, single submitter	VCV000913177	9	136324142	9	133459020	913177	901374		NC_000009.12:133459019:A:G
NM_139025.4	c.4143dup	p.Glu1382fs	Pathogenic(Last reviewed: Nov 1, 2004)	no assertion criteria provided	VCV000005807	9	136324160 - 136324161	9	133459038 - 133459039	5807	20846	rs387906343	NC_000009.12:133459038:A:AA
NM_139025.5	c.4188G>T	p.Lys1396Asn	Uncertain significance(Last reviewed: Jan 12, 2018)	criteria provided, single submitter	VCV000913179	9	136324206	9	133459084	913179	901376		NC_000009.12:133459083:G:T
