# Supplementary material for: The global carrier frequency and genetic prevalence of Upshaw-Schulman syndrome
Source: BMC Genom Data. 2021 Nov 17;22:50. doi: 10.1186/s12863-021-01010-0 (PMC8600861; doi:10.1186/s12863-021-01010-0)
Supplement: Supplementary file 9 — Additional file 9: Supplemental Table S8. ADAMTS13 variants in gnomAD database. [file 12863_2021_1010_MOESM9_ESM.xlsx]

## Sheet: gnomAD
Position	rsID	Reference	Alternate	Source	Filters - exomes	Filters - genomes	Consequence	Protein Consequence	Transcript Consequence	Annotation	Flags	Allele Count	Allele Number	Allele Frequency	Homozygote Count	Hemizygote Count	Allele Count African/African-American	Allele Number African/African-American	Homozygote Count African/African-American	Hemizygote Count African/African-American	Allele Count Latino/Admixed American	Allele Number Latino/Admixed American	Homozygote Count Latino/Admixed American	Hemizygote Count Latino/Admixed American	Allele Count Ashkenazi Jewish	Allele Number Ashkenazi Jewish	Homozygote Count Ashkenazi Jewish	Hemizygote Count Ashkenazi Jewish	Allele Count East Asian	Allele Number East Asian	Homozygote Count East Asian	Hemizygote Count East Asian	Allele Count European (Finnish)	Allele Number European (Finnish)	Homozygote Count European (Finnish)	Hemizygote Count European (Finnish)	Allele Count European (non-Finnish)	Allele Number European (non-Finnish)	Homozygote Count European (non-Finnish)	Hemizygote Count European (non-Finnish)	Allele Count Other	Allele Number Other	Homozygote Count Other	Hemizygote Count Other	Allele Count South Asian	Allele Number South Asian	Homozygote Count South Asian	Hemizygote Count South Asian
136287567	rs782013900	C	T	gnomAD Exomes	PASS	NA	p.His2Tyr	p.His2Tyr	c.4C>T	missense_variant		1	250882	3.98594e-06	0	0	0	16254	0	0	0	34592	0	0	0	10078	0	0	0	18390	0	0	0	21176	0	0	1	113648	0	0	0	6128	0	0	0	30616	0	0
136287570	rs782300973	C	A	gnomAD Exomes	PASS	NA	p.Gln3Lys	p.Gln3Lys	c.7C>A	missense_variant		1	250956	3.98476e-06	0	0	0	16254	0	0	0	34592	0	0	0	10078	0	0	0	18390	0	0	0	21248	0	0	0	113648	0	0	0	6130	0	0	1	30616	0	0
136287573	rs782204201	C	T	gnomAD Exomes	PASS	NA	p.Arg4Cys	p.Arg4Cys	c.10C>T	missense_variant		5	250962	1.99233e-05	0	0	0	16254	0	0	1	34590	0	0	0	10078	0	0	1	18392	0	0	0	21286	0	0	2	113616	0	0	0	6130	0	0	1	30616	0	0
136287574	rs370406676	G	A	gnomAD Exomes,gnomAD Genomes	PASS	PASS	p.Arg4His	p.Arg4His	c.11G>A	missense_variant		13	282414	4.60317e-05	0	0	0	24966	0	0	0	35438	0	0	0	10368	0	0	0	19950	0	0	0	24808	0	0	13	129052	0	0	0	7216	0	0	0	30616	0	0
136287578	rs77985067	C	G	gnomAD Exomes	PASS	NA	p.His5Gln	p.His5Gln	c.15C>G	missense_variant		1	250988	3.98425e-06	0	0	0	16252	0	0	0	34590	0	0	0	10076	0	0	0	18392	0	0	0	21332	0	0	1	113602	0	0	0	6128	0	0	0	30616	0	0
136287579	rs375023076	C	T	gnomAD Exomes	PASS	NA	p.Pro6Ser	p.Pro6Ser	c.16C>T	missense_variant		1	251034	3.98352e-06	0	0	1	16254	0	0	0	34590	0	0	0	10078	0	0	0	18392	0	0	0	21358	0	0	0	113618	0	0	0	6128	0	0	0	30616	0	0
136287580	rs782717483	C	G	gnomAD Exomes	PASS	NA	p.Pro6Arg	p.Pro6Arg	c.17C>G	missense_variant		11	251124	4.38031e-05	0	0	0	16256	0	0	0	34590	0	0	9	10078	0	0	0	18392	0	0	0	21440	0	0	1	113622	0	0	1	6130	0	0	0	30616	0	0
136287582	rs34024143	C	T	gnomAD Exomes,gnomAD Genomes	PASS	PASS	p.Arg7Trp	p.Arg7Trp	c.19C>T	missense_variant		25765	282422	0.0912287	1525	0	1164	24962	28	0	1822	35434	55	0	1066	10368	50	0	44	19950	1	0	3039	24866	210	0	16591	129008	1099	0	734	7218	38	0	1305	30616	44	0
136287582	rs34024143	C	G	gnomAD Exomes	PASS	NA	p.Arg7Gly	p.Arg7Gly	c.19C>G	missense_variant		1	251060	3.98311e-06	0	0	0	16256	0	0	0	34588	0	0	0	10078	0	0	0	18392	0	0	0	21392	0	0	1	113606	0	0	0	6132	0	0	0	30616	0	0
136287583	rs782744929	G	A	gnomAD Exomes,gnomAD Genomes	PASS	PASS	p.Arg7Gln	p.Arg7Gln	c.20G>A	missense_variant		11	282502	3.89378e-05	0	0	0	24968	0	0	3	35438	0	0	0	10368	0	0	0	19950	0	0	1	24920	0	0	1	129026	0	0	0	7216	0	0	6	30616	0	0
136287596	rs781869468	T	TCC	gnomAD Exomes	PASS	NA	p.Leu13ProfsTer39	p.Leu13ProfsTer39	c.36_37dup	frameshift_variant	lof_flag	1	251170	3.98137e-06	0	0	0	16256	0	0	0	34592	0	0	0	10078	0	0	0	18392	0	0	0	21542	0	0	0	113562	0	0	0	6132	0	0	1	30616	0	0
136287602	rs781957622	CTGTG	C	gnomAD Exomes	PASS	NA	p.Cys14TrpfsTer36	p.Cys14TrpfsTer36	c.42_45del	frameshift_variant	lof_flag	1	251146	3.98175e-06	0	0	0	16256	0	0	0	34592	0	0	0	10078	0	0	0	18390	0	0	0	21574	0	0	1	113508	0	0	0	6132	0	0	0	30616	0	0
136287604	rs782679501	G	T	gnomAD Exomes	PASS	NA	p.Cys14Phe	p.Cys14Phe	c.41G>T	missense_variant		1	251140	3.98184e-06	0	0	1	16256	0	0	0	34592	0	0	0	10076	0	0	0	18390	0	0	0	21578	0	0	0	113498	0	0	0	6134	0	0	0	30616	0	0
136287604	rs782679501	G	C	gnomAD Exomes	PASS	NA	p.Cys14Ser	p.Cys14Ser	c.41G>C	missense_variant		2	251140	7.96369e-06	0	0	0	16256	0	0	2	34592	0	0	0	10076	0	0	0	18390	0	0	0	21578	0	0	0	113498	0	0	0	6134	0	0	0	30616	0	0
136287612		G	A	gnomAD Exomes	PASS	NA	p.Gly17Arg	p.Gly17Arg	c.49G>A	missense_variant		4	251038	1.59338e-05	0	0	0	16256	0	0	0	34592	0	0	0	10078	0	0	0	18394	0	0	1	21596	0	0	3	113374	0	0	0	6132	0	0	0	30616	0	0
136287615	rs138886920	A	G	gnomAD Exomes	PASS	NA	p.Ile18Val	p.Ile18Val	c.52A>G	missense_variant		1	251062	3.98308e-06	0	0	1	16256	0	0	0	34592	0	0	0	10078	0	0	0	18394	0	0	0	21600	0	0	0	113396	0	0	0	6130	0	0	0	30616	0	0
136287618	rs782561010	C	T	gnomAD Exomes	PASS	NA	p.Leu19Phe	p.Leu19Phe	c.55C>T	missense_variant		7	251008	2.78876e-05	0	0	0	16256	0	0	0	34592	0	0	0	10078	0	0	7	18392	0	0	0	21596	0	0	0	113348	0	0	0	6130	0	0	0	30616	0	0
136287621	rs142293909	G	A	gnomAD Exomes,gnomAD Genomes	PASS	PASS	p.Ala20Thr	p.Ala20Thr	c.58G>A	missense_variant		15	282348	5.31259e-05	0	0	15	24970	0	0	0	35440	0	0	0	10366	0	0	0	19952	0	0	0	25068	0	0	0	128716	0	0	0	7220	0	0	0	30616	0	0
136287649		G	C	gnomAD Exomes	PASS	NA	p.Gly29Ala	p.Gly29Ala	c.86G>C	missense_variant		1	250136	3.99783e-06	0	0	0	16254	0	0	1	34590	0	0	0	10074	0	0	0	18390	0	0	0	21602	0	0	0	112478	0	0	0	6132	0	0	0	30616	0	0
136287651		C	T	gnomAD Exomes	PASS	NA	p.Pro30Ser	p.Pro30Ser	c.88C>T	missense_variant		1	250052	3.99917e-06	0	0	0	16254	0	0	0	34588	0	0	0	10074	0	0	1	18392	0	0	0	21594	0	0	0	112402	0	0	0	6132	0	0	0	30616	0	0
136287652		C	T	gnomAD Exomes	PASS	NA	p.Pro30Leu	p.Pro30Leu	c.89C>T	missense_variant		1	249970	4.00048e-06	0	0	0	16254	0	0	0	34586	0	0	0	10074	0	0	0	18392	0	0	0	21590	0	0	1	112328	0	0	0	6130	0	0	0	30616	0	0
136287655	rs782296373	C	T	gnomAD Exomes	PASS	NA	p.Ser31Phe	p.Ser31Phe	c.92C>T	missense_variant		5	249988	2.0001e-05	1	0	0	16254	0	0	0	34586	0	0	0	10074	0	0	0	18392	0	0	0	21596	0	0	0	112340	0	0	1	6130	0	0	4	30616	1	0
136287655	rs782296373	C	A	gnomAD Exomes	PASS	NA	p.Ser31Tyr	p.Ser31Tyr	c.92C>A	missense_variant		1	249988	4.00019e-06	0	0	0	16254	0	0	0	34586	0	0	0	10074	0	0	0	18392	0	0	0	21596	0	0	1	112340	0	0	0	6130	0	0	0	30616	0	0
136287660	rs782134844	TTC	T	gnomAD Exomes	PASS	NA	p.Phe33SerfsTer105	p.Phe33SerfsTer105	c.98_99del	frameshift_variant	lof_flag	1	249826	4.00279e-06	0	0	0	16254	0	0	0	34588	0	0	0	10070	0	0	0	18392	0	0	0	21588	0	0	1	112190	0	0	0	6128	0	0	0	30616	0	0
136287660	rs782134844	T	G	gnomAD Exomes	PASS	NA	p.Phe33Val	p.Phe33Val	c.97T>G	missense_variant		1	249826	4.00279e-06	0	0	0	16254	0	0	1	34588	0	0	0	10070	0	0	0	18392	0	0	0	21588	0	0	0	112190	0	0	0	6128	0	0	0	30616	0	0
136288221		A	G	gnomAD Exomes	PASS	NA	p.Ser36Gly	p.Ser36Gly	c.106A>G	missense_variant		2	251400	7.95545e-06	0	0	0	16254	0	0	0	34590	0	0	0	10080	0	0	0	18392	0	0	0	21568	0	0	2	113760	0	0	0	6140	0	0	0	30616	0	0
136288222		G	A	gnomAD Genomes	NA	PASS	p.Ser36Asn	p.Ser36Asn	c.107G>A	missense_variant		1	31146	3.21069e-05	0	0	0	8682	0	0	0	848	0	0	0	290	0	0	0	1558	0	0	0	3434	0	0	1	15264	0	0	0	1070	0	0	0	0	0	0
136288234		C	G	gnomAD Exomes	PASS	NA	p.Ala40Gly	p.Ala40Gly	c.119C>G	missense_variant		1	251432	3.97722e-06	0	0	0	16254	0	0	1	34592	0	0	0	10080	0	0	0	18394	0	0	0	21598	0	0	0	113758	0	0	0	6140	0	0	0	30616	0	0
136288245		C	T	gnomAD Exomes	PASS	NA	p.Gln44Ter	p.Gln44Ter	c.130C>T	stop_gained		1	251446	3.977e-06	0	0	0	16254	0	0	0	34590	0	0	0	10080	0	0	0	18394	0	0	0	21610	0	0	1	113762	0	0	0	6140	0	0	0	30616	0	0
136288245		C	A	gnomAD Exomes	PASS	NA	p.Gln44Lys	p.Gln44Lys	c.130C>A	missense_variant	mnv	1	251446	3.977e-06	0	0	0	16254	0	0	0	34590	0	0	0	10080	0	0	0	18394	0	0	0	21610	0	0	0	113762	0	0	0	6140	0	0	1	30616	0	0
136288246		A	T	gnomAD Exomes	PASS	NA	p.Gln44Leu	p.Gln44Leu	c.131A>T	missense_variant	mnv	1	251450	3.97693e-06	0	0	0	16256	0	0	0	34590	0	0	0	10080	0	0	0	18394	0	0	0	21610	0	0	0	113764	0	0	0	6140	0	0	1	30616	0	0
136288249	rs782570157	C	A	gnomAD Exomes	PASS	NA	p.Ala45Asp	p.Ala45Asp	c.134C>A	missense_variant		1	251438	3.97712e-06	0	0	0	16256	0	0	0	34590	0	0	0	10080	0	0	0	18394	0	0	0	21598	0	0	1	113764	0	0	0	6140	0	0	0	30616	0	0
136288251	rs201522226	G	T	gnomAD Exomes	PASS	NA	p.Val46Leu	p.Val46Leu	c.136G>T	missense_variant		3	251432	1.19317e-05	0	0	2	16256	0	0	0	34590	0	0	0	10080	0	0	0	18392	0	0	0	21600	0	0	1	113760	0	0	0	6138	0	0	0	30616	0	0
136288251	rs201522226	G	A	gnomAD Exomes,gnomAD Genomes	PASS	PASS	p.Val46Met	p.Val46Met	c.136G>A	missense_variant		29	282548	0.000102637	0	0	1	24926	0	0	0	35436	0	0	0	10368	0	0	0	19950	0	0	1	25040	0	0	25	128996	0	0	2	7216	0	0	0	30616	0	0
136288258		C	A	gnomAD Genomes	NA	PASS	p.Ser48Tyr	p.Ser48Tyr	c.143C>A	missense_variant		1	31258	3.19918e-05	0	0	0	8696	0	0	0	846	0	0	0	290	0	0	0	1558	0	0	0	3460	0	0	1	15326	0	0	0	1082	0	0	0	0	0	0
136288261	rs373832736	A	G	gnomAD Genomes	NA	PASS	p.Tyr49Cys	p.Tyr49Cys	c.146A>G	missense_variant		1	31038	3.22186e-05	0	0	1	8654	0	0	0	838	0	0	0	290	0	0	0	1554	0	0	0	3426	0	0	0	15204	0	0	0	1072	0	0	0	0	0	0
136288265	rs782217202	G	C	gnomAD Exomes	PASS	NA	p.Leu50Phe	p.Leu50Phe	c.150G>C	missense_variant		4	251460	1.59071e-05	0	0	0	16256	0	0	0	34592	0	0	0	10080	0	0	4	18392	0	0	0	21618	0	0	0	113766	0	0	0	6140	0	0	0	30616	0	0
136288273		G	A	gnomAD Exomes	PASS	NA	p.Gly53Asp	p.Gly53Asp	c.158G>A	missense_variant		1	251464	3.97671e-06	0	0	0	16252	0	0	1	34592	0	0	0	10080	0	0	0	18392	0	0	0	21622	0	0	0	113770	0	0	0	6140	0	0	0	30616	0	0
136289440	rs782101639	G	A	gnomAD Exomes	PASS	NA	c.173-1G>A		c.173-1G>A	splice_acceptor_variant		1	249530	4.00753e-06	0	0	0	16066	0	0	1	34570	0	0	0	10048	0	0	0	18370	0	0	0	21322	0	0	0	112426	0	0	0	6118	0	0	0	30610	0	0
136289443	rs139735640	C	T	gnomAD Exomes,gnomAD Genomes	PASS	PASS	p.Arg59Cys	p.Arg59Cys	c.175C>T	missense_variant		114	280992	0.000405706	0	0	62	24784	0	0	7	35422	0	0	0	10342	0	0	3	19930	0	0	0	24852	0	0	1	127848	0	0	0	7202	0	0	41	30612	0	0
136289444	rs370929256	G	T	gnomAD Exomes	PASS	NA	p.Arg59Leu	p.Arg59Leu	c.176G>T	missense_variant		1	249604	4.00635e-06	0	0	0	16094	0	0	0	34572	0	0	0	10052	0	0	0	18376	0	0	0	21314	0	0	1	112476	0	0	0	6112	0	0	0	30608	0	0
136289444	rs370929256	G	A	gnomAD Exomes	PASS	NA	p.Arg59His	p.Arg59His	c.176G>A	missense_variant		5	249604	2.00317e-05	0	0	0	16094	0	0	0	34572	0	0	0	10052	0	0	0	18376	0	0	0	21314	0	0	5	112476	0	0	0	6112	0	0	0	30608	0	0
136289447	rs782677352	C	T	gnomAD Exomes,gnomAD Genomes	PASS	PASS	p.Pro60Leu	p.Pro60Leu	c.179C>T	missense_variant		5	281330	1.77727e-05	0	0	2	24798	0	0	0	35420	0	0	0	10344	0	0	0	19936	0	0	0	24944	0	0	2	128070	0	0	1	7206	0	0	0	30612	0	0
136289449	rs782680569	C	G	gnomAD Exomes	PASS	NA	p.Pro61Ala	p.Pro61Ala	c.181C>G	missense_variant		1	250052	3.99917e-06	0	0	0	16096	0	0	0	34570	0	0	0	10056	0	0	0	18374	0	0	0	21508	0	0	0	112716	0	0	1	6120	0	0	0	30612	0	0
136289450		C	G	gnomAD Exomes	PASS	NA	p.Pro61Arg	p.Pro61Arg	c.182C>G	missense_variant		1	249862	4.00221e-06	0	0	0	16046	0	0	0	34572	0	0	0	10046	0	0	0	18374	0	0	0	21506	0	0	1	112590	0	0	0	6116	0	0	0	30612	0	0
136289451	rs782456900	T	TTCCCCTGGCTTCCC	gnomAD Exomes	PASS	NA	p.Gln66ProfsTer69	p.Gln66ProfsTer69	c.196_197insCTCCCCTGGCTTCC	frameshift_variant		2	249876	8.00397e-06	0	0	0	16042	0	0	2	34574	0	0	0	10044	0	0	0	18374	0	0	0	21496	0	0	0	112616	0	0	0	6118	0	0	0	30612	0	0
136289455		C	T	gnomAD Genomes	NA	PASS	p.Pro63Ser	p.Pro63Ser	c.187C>T	missense_variant		1	31378	3.18695e-05	0	0	0	8702	0	0	0	848	0	0	0	290	0	0	0	1560	0	0	0	3476	0	0	0	15414	0	0	1	1088	0	0	0	0	0	0
136289456		C	G	gnomAD Exomes	PASS	NA	p.Pro63Arg	p.Pro63Arg	c.188C>G	missense_variant		1	250072	3.99885e-06	0	0	0	16058	0	0	1	34578	0	0	0	10052	0	0	0	18374	0	0	0	21536	0	0	0	112740	0	0	0	6120	0	0	0	30614	0	0
136289461	rs782453359	T	C	gnomAD Exomes	PASS	NA	p.Phe65Leu	p.Phe65Leu	c.193T>C	missense_variant		1	250144	3.9977e-06	0	0	0	16028	0	0	0	34576	0	0	0	10044	0	0	0	18374	0	0	0	21568	0	0	1	112822	0	0	0	6120	0	0	0	30612	0	0
136289463	rs782306107	CCAGAGG	C	gnomAD Exomes	PASS	NA	p.Gln72_Arg73del	p.Gln72_Arg73del	c.215_220del	inframe_deletion		7	250020	2.79978e-05	0	0	0	16006	0	0	3	34570	0	0	0	10044	0	0	4	18372	0	0	0	21502	0	0	0	112806	0	0	0	6118	0	0	0	30602	0	0
136289463	rs782306107	C	CCAGAGG	gnomAD Exomes,gnomAD Genomes	PASS	PASS	p.Gln72_Arg73dup	p.Gln72_Arg73dup	c.215_220dup	inframe_insertion		14	281406	4.97502e-05	0	0	0	24714	0	0	1	35418	0	0	0	10334	0	0	0	19932	0	0	0	24978	0	0	7	128222	0	0	0	7206	0	0	6	30602	0	0
136289463	rs782306107	CCAGAGGCAGAGG	C	gnomAD Exomes	PASS	NA	p.Gln70_Arg73del	p.Gln70_Arg73del	c.209_220del	inframe_deletion		10	250020	3.99968e-05	0	0	2	16006	0	0	0	34570	0	0	0	10044	0	0	4	18372	0	0	0	21502	0	0	2	112806	0	0	0	6118	0	0	2	30602	0	0
136289464		C	T	gnomAD Exomes	PASS	NA	p.Gln66Ter	p.Gln66Ter	c.196C>T	stop_gained		1	249082	4.01474e-06	0	0	0	15730	0	0	0	34552	0	0	0	10002	0	0	1	18362	0	0	0	21512	0	0	0	112228	0	0	0	6102	0	0	0	30594	0	0
136289470	rs782576304	C	T	gnomAD Exomes	PASS	NA	p.Gln68Ter	p.Gln68Ter	c.202C>T	stop_gained		1	249742	4.00413e-06	0	0	0	15910	0	0	0	34560	0	0	0	10024	0	0	1	18360	0	0	0	21544	0	0	0	112622	0	0	0	6120	0	0	0	30602	0	0
136289471		A	G	gnomAD Exomes	PASS	NA	p.Gln68Arg	p.Gln68Arg	c.203A>G	missense_variant		2	250068	7.99782e-06	0	0	0	15968	0	0	1	34566	0	0	0	10030	0	0	0	18368	0	0	0	21590	0	0	1	112812	0	0	0	6120	0	0	0	30614	0	0
136289482		C	T	gnomAD Exomes	PASS	NA	p.Gln72Ter	p.Gln72Ter	c.214C>T	stop_gained		1	250320	3.99489e-06	0	0	0	16014	0	0	0	34572	0	0	0	10046	0	0	0	18372	0	0	0	21618	0	0	1	112960	0	0	0	6124	0	0	0	30614	0	0
136289487		G	GCAGAGT	gnomAD Genomes	NA	PASS	p.Arg73_Arg74insGlnSer	p.Arg73_Arg74insGlnSer	c.220_221insAGAGTC	inframe_insertion		1	31370	3.18776e-05	0	0	0	8700	0	0	0	848	0	0	0	290	0	0	0	1558	0	0	0	3472	0	0	1	15414	0	0	0	1088	0	0	0	0	0	0
136289488		C	T	gnomAD Exomes	PASS	NA	p.Arg74Trp	p.Arg74Trp	c.220C>T	missense_variant		3	250410	1.19804e-05	0	0	0	16044	0	0	1	34572	0	0	0	10048	0	0	0	18374	0	0	0	21612	0	0	1	113024	0	0	1	6124	0	0	0	30612	0	0
136289489		G	A	gnomAD Exomes	PASS	NA	p.Arg74Gln	p.Arg74Gln	c.221G>A	missense_variant		1	250510	3.99186e-06	0	0	0	16086	0	0	0	34570	0	0	0	10054	0	0	0	18374	0	0	0	21608	0	0	1	113080	0	0	0	6128	0	0	0	30610	0	0
136289492	rs142366230	C	G	gnomAD Exomes	PASS	NA	p.Ala75Gly	p.Ala75Gly	c.224C>G	missense_variant		1	250420	3.99329e-06	0	0	0	16088	0	0	0	34568	0	0	0	10048	0	0	0	18370	0	0	0	21614	0	0	1	112992	0	0	0	6128	0	0	0	30612	0	0
136289494		G	T	gnomAD Exomes	PASS	NA	p.Ala76Ser	p.Ala76Ser	c.226G>T	missense_variant		1	250504	3.99195e-06	0	0	0	16086	0	0	0	34570	0	0	0	10050	0	0	0	18364	0	0	0	21620	0	0	1	113074	0	0	0	6128	0	0	0	30612	0	0
136289495	rs782302107	C	T	gnomAD Exomes	PASS	NA	p.Ala76Val	p.Ala76Val	c.227C>T	missense_variant		1	250568	3.99093e-06	0	0	0	16090	0	0	0	34570	0	0	0	10056	0	0	0	18372	0	0	0	21630	0	0	1	113112	0	0	0	6126	0	0	0	30612	0	0
136289500	rs587712720	G	T	gnomAD Exomes	PASS	NA	p.Gly78Cys	p.Gly78Cys	c.232G>T	missense_variant		1	250730	3.98835e-06	0	0	0	16136	0	0	0	34574	0	0	0	10058	0	0	0	18372	0	0	0	21634	0	0	0	113218	0	0	0	6126	0	0	1	30612	0	0
136289500	rs587712720	G	A	gnomAD Exomes	PASS	NA	p.Gly78Ser	p.Gly78Ser	c.232G>A	missense_variant		5	250730	1.99418e-05	0	0	0	16136	0	0	0	34574	0	0	0	10058	0	0	0	18372	0	0	0	21634	0	0	1	113218	0	0	0	6126	0	0	4	30612	0	0
136289501	rs782188171	G	T	gnomAD Exomes	PASS	NA	p.Gly78Val	p.Gly78Val	c.233G>T	missense_variant		1	250718	3.98854e-06	0	0	0	16136	0	0	0	34568	0	0	0	10054	0	0	0	18370	0	0	0	21622	0	0	0	113226	0	0	1	6128	0	0	0	30614	0	0
136289509	rs148644959	C	T	gnomAD Exomes,gnomAD Genomes	PASS	PASS	p.His81Tyr	p.His81Tyr	c.241C>T	missense_variant		5	282268	1.77137e-05	0	0	5	24864	0	0	0	35422	0	0	0	10346	0	0	0	19934	0	0	0	25108	0	0	0	128766	0	0	0	7214	0	0	0	30614	0	0
136289510	rs781958663	A	C	gnomAD Genomes	NA	PASS	p.His81Pro	p.His81Pro	c.242A>C	missense_variant		1	31304	3.19448e-05	0	0	0	8694	0	0	0	846	0	0	0	290	0	0	0	1558	0	0	0	3470	0	0	1	15362	0	0	0	1084	0	0	0	0	0	0
136289510	rs781958663	A	G	gnomAD Exomes	PASS	NA	p.His81Arg	p.His81Arg	c.242A>G	missense_variant		1	250826	3.98683e-06	0	0	0	16162	0	0	0	34572	0	0	0	10050	0	0	1	18370	0	0	0	21634	0	0	0	113298	0	0	0	6126	0	0	0	30614	0	0
136289515	rs587611213	G	A	gnomAD Exomes	PASS	NA	p.Glu83Lys	p.Glu83Lys	c.247G>A	missense_variant		6	250952	2.3909e-05	0	0	0	16176	0	0	0	34574	0	0	0	10058	0	0	5	18376	0	0	0	21642	0	0	0	113384	0	0	1	6128	0	0	0	30614	0	0
136289530	rs281875302	G	A	gnomAD Exomes	PASS	NA	p.Val88Met	p.Val88Met	c.262G>A	missense_variant		1	250930	3.98518e-06	0	0	0	16204	0	0	0	34574	0	0	0	10064	0	0	0	18378	0	0	0	21622	0	0	1	113350	0	0	0	6122	0	0	0	30616	0	0
136289540	rs782149039	A	G	gnomAD Exomes,gnomAD Genomes	PASS	PASS	p.Asp91Gly	p.Asp91Gly	c.272A>G	missense_variant		2	282244	7.08607e-06	0	0	0	24928	0	0	0	35416	0	0	0	10348	0	0	0	19940	0	0	0	25072	0	0	2	128716	0	0	0	7208	0	0	0	30616	0	0
136289542		G	A	gnomAD Exomes	PASS	NA	p.Val92Ile	p.Val92Ile	c.274G>A	missense_variant		1	250902	3.98562e-06	0	0	0	16222	0	0	0	34564	0	0	0	10060	0	0	1	18380	0	0	0	21596	0	0	0	113340	0	0	0	6124	0	0	0	30616	0	0
136289545		T	C	gnomAD Exomes	PASS	NA	p.Phe93Leu	p.Phe93Leu	c.277T>C	missense_variant		1	250872	3.9861e-06	0	0	1	16214	0	0	0	34562	0	0	0	10054	0	0	0	18382	0	0	0	21590	0	0	0	113330	0	0	0	6124	0	0	0	30616	0	0
136289550	rs387906345	GGC	G	gnomAD Exomes	PASS	NA	p.Ala95SerfsTer43	p.Ala95SerfsTer43	c.283_284del	frameshift_variant		1	250788	3.98743e-06	0	0	0	16208	0	0	1	34554	0	0	0	10046	0	0	0	18380	0	0	0	21568	0	0	0	113296	0	0	0	6120	0	0	0	30616	0	0
136289552	rs370263552	C	T	gnomAD Exomes	PASS	NA	p.Ala95Val	p.Ala95Val	c.284C>T	missense_variant		6	250778	2.39255e-05	0	0	6	16208	0	0	0	34556	0	0	0	10046	0	0	0	18384	0	0	0	21558	0	0	0	113290	0	0	0	6120	0	0	0	30616	0	0
136289558	rs781788692	A	G	gnomAD Exomes,gnomAD Genomes	PASS	PASS	p.Gln97Arg	p.Gln97Arg	c.290A>G	missense_variant		2	282068	7.09049e-06	0	0	1	24904	0	0	0	35400	0	0	0	10330	0	0	1	19938	0	0	0	25014	0	0	0	128660	0	0	0	7208	0	0	0	30614	0	0
136289565	rs782483941	C	G	gnomAD Exomes	PASS	NA	p.Asp99Glu	p.Asp99Glu	c.297C>G	missense_variant		1	250534	3.99147e-06	0	0	0	16208	0	0	0	34534	0	0	0	10052	0	0	0	18378	0	0	0	21502	0	0	0	113158	0	0	0	6102	0	0	1	30600	0	0
136289571	rs782203933	G	GC	gnomAD Exomes	PASS	NA	p.Arg102ProfsTer37	p.Arg102ProfsTer37	c.304dup	frameshift_variant		1	250222	3.99645e-06	0	0	0	16184	0	0	0	34526	0	0	0	10042	0	0	0	18378	0	0	1	21412	0	0	0	112980	0	0	0	6106	0	0	0	30594	0	0
136289572	rs121908469	C	A	gnomAD Exomes	PASS	NA	p.Arg102Ser	p.Arg102Ser	c.304C>A	missense_variant		1	250172	3.99725e-06	0	0	0	16176	0	0	0	34524	0	0	0	10038	0	0	0	18376	0	0	0	21408	0	0	0	112954	0	0	0	6108	0	0	1	30588	0	0
136289572	rs121908469	C	T	gnomAD Exomes	PASS	NA	p.Arg102Cys	p.Arg102Cys	c.304C>T	missense_variant		2	250172	7.9945e-06	0	0	0	16176	0	0	1	34524	0	0	0	10038	0	0	0	18376	0	0	0	21408	0	0	1	112954	0	0	0	6108	0	0	0	30588	0	0
136289573	rs782716712	G	A	gnomAD Exomes,gnomAD Genomes	PASS	PASS	p.Arg102His	p.Arg102His	c.305G>A	missense_variant		10	281408	3.55356e-05	0	0	2	24876	0	0	0	35354	0	0	0	10328	0	0	0	19936	0	0	0	24866	0	0	7	128276	0	0	1	7182	0	0	0	30590	0	0
136289581	rs782488906	C	T	gnomAD Exomes	PASS	NA	p.Leu105Phe	p.Leu105Phe	c.313C>T	missense_variant		1	249284	4.01149e-06	0	0	1	16102	0	0	0	34442	0	0	0	10022	0	0	0	18350	0	0	0	21206	0	0	0	112518	0	0	0	6090	0	0	0	30554	0	0
136289585	rs782681039	C	A	gnomAD Exomes	PASS	NA	p.Thr106Asn	p.Thr106Asn	c.317C>A	missense_variant		1	249172	4.01329e-06	0	0	0	16106	0	0	0	34432	0	0	0	10016	0	0	0	18356	0	0	0	21160	0	0	1	112460	0	0	0	6084	0	0	0	30558	0	0
136289588		A	C	gnomAD Exomes	PASS	NA	p.Asn107Thr	p.Asn107Thr	c.320A>C	missense_variant		1	248922	4.01732e-06	0	0	0	16086	0	0	0	34412	0	0	0	10014	0	0	0	18344	0	0	0	21114	0	0	1	112332	0	0	0	6076	0	0	0	30544	0	0
136289594		A	G	gnomAD Genomes	NA	PASS	p.Asn109Ser	p.Asn109Ser	c.326A>G	missense_variant		1	31368	3.18796e-05	0	0	1	8702	0	0	0	848	0	0	0	290	0	0	0	1558	0	0	0	3470	0	0	0	15412	0	0	0	1088	0	0	0	0	0	0
136289595		C	G	gnomAD Exomes,gnomAD Genomes	PASS	PASS	p.Asn109Lys	p.Asn109Lys	c.327C>G	missense_variant		2	278804	7.1735e-06	0	0	0	24700	0	0	0	35136	0	0	0	10264	0	0	0	19834	0	0	0	24336	0	0	2	126984	0	0	0	7136	0	0	0	30414	0	0
136289599	rs375415632	G	A	gnomAD Exomes	PASS	NA	c.330+1G>A		c.330+1G>A	splice_donor_variant		1	246126	4.06296e-06	0	0	0	15910	0	0	0	34144	0	0	0	9930	0	0	1	18194	0	0	0	20746	0	0	0	110874	0	0	0	6016	0	0	0	30312	0	0
136290646		CAG	C	gnomAD Exomes	PASS	NA	c.331-2_331-1delAG		c.331-2_331-1del	splice_acceptor_variant		1	247936	4.0333e-06	0	0	0	15944	0	0	0	34360	0	0	0	9992	0	0	0	18320	0	0	0	21002	0	0	1	111974	0	0	0	6048	0	0	0	30296	0	0
136290652	rs782188741	G	C	gnomAD Exomes	PASS	NA	p.Ala112Pro	p.Ala112Pro	c.334G>C	missense_variant		1	248466	4.0247e-06	0	0	0	16014	0	0	1	34412	0	0	0	9992	0	0	0	18324	0	0	0	21054	0	0	0	112250	0	0	0	6050	0	0	0	30370	0	0
136290652	rs782188741	G	T	gnomAD Exomes	PASS	NA	p.Ala112Ser	p.Ala112Ser	c.334G>T	missense_variant		4	248466	1.60988e-05	0	0	0	16014	0	0	0	34412	0	0	2	9992	0	0	0	18324	0	0	0	21054	0	0	0	112250	0	0	0	6050	0	0	2	30370	0	0
136290658		C	G	gnomAD Exomes	PASS	NA	p.Leu114Val	p.Leu114Val	c.340C>G	missense_variant		1	249184	4.0131e-06	0	0	0	16094	0	0	0	34464	0	0	0	10016	0	0	0	18352	0	0	0	21190	0	0	1	112526	0	0	0	6072	0	0	0	30470	0	0
136290664	rs782209298	C	T	gnomAD Exomes	PASS	NA	p.Arg116Trp	p.Arg116Trp	c.346C>T	missense_variant		7	249320	2.80764e-05	0	0	1	16092	0	0	0	34480	0	0	1	10014	0	0	0	18346	0	0	0	21272	0	0	3	112548	0	0	1	6074	0	0	1	30494	0	0
136290665	rs151206890	G	A	gnomAD Exomes,gnomAD Genomes	PASS	PASS	p.Arg116Gln	p.Arg116Gln	c.347G>A	missense_variant		7	280778	2.49307e-05	0	0	0	24798	0	0	0	35336	0	0	0	10302	0	0	0	19898	0	0	5	24762	0	0	2	128018	0	0	0	7170	0	0	0	30494	0	0
136290670		C	G	gnomAD Exomes	PASS	NA	p.Pro118Ala	p.Pro118Ala	c.352C>G	missense_variant		1	249580	4.00673e-06	0	0	0	16118	0	0	0	34500	0	0	0	10022	0	0	0	18360	0	0	0	21318	0	0	1	112656	0	0	0	6088	0	0	0	30518	0	0
136290671	rs587698109	C	T	gnomAD Exomes	PASS	NA	p.Pro118Leu	p.Pro118Leu	c.353C>T	missense_variant		5	249586	2.00332e-05	0	0	0	16120	0	0	0	34506	0	0	0	10024	0	0	4	18348	0	0	0	21316	0	0	1	112666	0	0	0	6082	0	0	0	30524	0	0
136290676		C	G	gnomAD Exomes	PASS	NA	p.Leu120Val	p.Leu120Val	c.358C>G	missense_variant		1	249830	4.00272e-06	0	0	0	16118	0	0	0	34508	0	0	0	10038	0	0	1	18368	0	0	0	21374	0	0	0	112776	0	0	0	6096	0	0	0	30552	0	0
136290691	rs587701622	C	T	gnomAD Exomes,gnomAD Genomes	PASS	PASS	p.Arg125Trp	p.Arg125Trp	c.373C>T	missense_variant		5	281322	1.77732e-05	0	0	2	24836	0	0	2	35368	0	0	0	10324	0	0	0	19926	0	0	0	24848	0	0	1	128270	0	0	0	7190	0	0	0	30560	0	0
136290692	rs587602236	G	A	gnomAD Exomes	PASS	NA	p.Arg125Gln	p.Arg125Gln	c.374G>A	missense_variant		6	249864	2.40131e-05	0	0	1	16132	0	0	2	34516	0	0	1	10032	0	0	0	18362	0	0	0	21350	0	0	1	112822	0	0	0	6102	0	0	1	30548	0	0
136290694		G	A	gnomAD Exomes	PASS	NA	p.Val126Met	p.Val126Met	c.376G>A	missense_variant		1	249952	4.00077e-06	0	0	0	16132	0	0	0	34518	0	0	0	10032	0	0	0	18370	0	0	0	21376	0	0	0	112856	0	0	0	6104	0	0	1	30564	0	0
136290708		G	T	gnomAD Exomes	PASS	NA	p.Lys130Asn	p.Lys130Asn	c.390G>T	missense_variant		1	249980	4.00032e-06	0	0	0	16128	0	0	1	34524	0	0	0	10036	0	0	0	18374	0	0	0	21368	0	0	0	112882	0	0	0	6104	0	0	0	30564	0	0
136290718	rs147643918	C	G	gnomAD Exomes	PASS	NA	p.Leu134Val	p.Leu134Val	c.400C>G	missense_variant		2	249590	8.01314e-06	0	0	0	16104	0	0	0	34492	0	0	0	10034	0	0	0	18360	0	0	0	21302	0	0	2	112700	0	0	0	6094	0	0	0	30504	0	0
136290722	rs782814321	C	T	gnomAD Exomes	PASS	NA	p.Thr135Ile	p.Thr135Ile	c.404C>T	missense_variant		4	249634	1.60235e-05	0	0	0	16114	0	0	4	34496	0	0	0	10032	0	0	0	18360	0	0	0	21316	0	0	0	112708	0	0	0	6096	0	0	0	30512	0	0
136290724	rs142237685	G	A	gnomAD Exomes,gnomAD Genomes	PASS	PASS	p.Glu136Lys	p.Glu136Lys	c.406G>A	missense_variant		18	280960	6.40661e-05	0	0	18	24806	0	0	0	35342	0	0	0	10318	0	0	0	19918	0	0	0	24798	0	0	0	128110	0	0	0	7174	0	0	0	30494	0	0
136290727	rs782464030	C	T	gnomAD Exomes	PASS	NA	p.Pro137Ser	p.Pro137Ser	c.409C>T	missense_variant		2	249406	8.01905e-06	0	0	0	16096	0	0	2	34480	0	0	0	10026	0	0	0	18352	0	0	0	21272	0	0	0	112616	0	0	0	6088	0	0	0	30476	0	0
136291058	rs781882283	G	T	gnomAD Exomes	PASS	NA	p.Gly139Cys	p.Gly139Cys	c.415G>T	missense_variant		1	250908	3.98552e-06	0	0	0	16208	0	0	0	34566	0	0	0	10060	0	0	0	18382	0	0	0	21504	0	0	1	113448	0	0	0	6126	0	0	0	30614	0	0
136291061	rs782445469	G	A	gnomAD Exomes	PASS	NA	p.Ala140Thr	p.Ala140Thr	c.418G>A	missense_variant	mnv	9	250956	3.58629e-05	0	0	0	16212	0	0	7	34568	0	0	0	10060	0	0	0	18382	0	0	0	21524	0	0	2	113470	0	0	0	6128	0	0	0	30612	0	0
136291064		C	G	gnomAD Exomes	PASS	NA	p.Pro141Ala	p.Pro141Ala	c.421C>G	missense_variant		1	251016	3.98381e-06	0	0	0	16222	0	0	0	34570	0	0	0	10062	0	0	1	18384	0	0	0	21542	0	0	0	113490	0	0	0	6130	0	0	0	30616	0	0
136291070	rs145175796	A	G	gnomAD Exomes,gnomAD Genomes	PASS	PASS	p.Ile143Val	p.Ile143Val	c.427A>G	missense_variant		34	282484	0.000120361	0	0	26	24930	0	0	3	35420	0	0	0	10348	0	0	0	19946	0	0	0	25042	0	0	5	128966	0	0	0	7216	0	0	0	30616	0	0
136291074	rs782644086	C	T	gnomAD Exomes	PASS	NA	p.Thr144Ile	p.Thr144Ile	c.431C>T	missense_variant		1	251146	3.98175e-06	0	0	0	16226	0	0	0	34574	0	0	0	10060	0	0	0	18390	0	0	0	21572	0	0	0	113582	0	0	0	6128	0	0	1	30614	0	0
136291079	rs888709549	A	T	gnomAD Exomes	PASS	NA	p.Asn146Tyr	p.Asn146Tyr	c.436A>T	missense_variant		1	251196	3.98096e-06	0	0	1	16226	0	0	0	34576	0	0	0	10064	0	0	0	18390	0	0	0	21602	0	0	0	113592	0	0	0	6130	0	0	0	30616	0	0
136291089	rs377681196	C	T	gnomAD Exomes	PASS	NA	p.Ser149Leu	p.Ser149Leu	c.446C>T	missense_variant		2	251244	7.96039e-06	0	0	1	16236	0	0	0	34578	0	0	0	10070	0	0	1	18394	0	0	0	21608	0	0	0	113608	0	0	0	6134	0	0	0	30616	0	0
136291103	rs369026148	G	A	gnomAD Exomes	PASS	NA	p.Val154Ile	p.Val154Ile	c.460G>A	missense_variant		4	251290	1.59179e-05	0	0	0	16246	0	0	1	34582	0	0	0	10072	0	0	0	18392	0	0	0	21618	0	0	2	113630	0	0	0	6134	0	0	1	30616	0	0
136291119	rs782127630	A	C	gnomAD Exomes	PASS	NA	p.Gln159Pro	p.Gln159Pro	c.476A>C	missense_variant		2	251304	7.95849e-06	0	0	0	16246	0	0	0	34582	0	0	0	10070	0	0	0	18392	0	0	0	21618	0	0	0	113646	0	0	0	6134	0	0	2	30616	0	0
136291128	rs782747858	A	G	gnomAD Exomes	PASS	NA	p.Asn162Ser	p.Asn162Ser	c.485A>G	missense_variant		1	251314	3.97909e-06	0	0	0	16242	0	0	0	34586	0	0	0	10072	0	0	0	18392	0	0	0	21628	0	0	1	113644	0	0	0	6134	0	0	0	30616	0	0
136291128	rs782747858	A	C	gnomAD Exomes	PASS	NA	p.Asn162Thr	p.Asn162Thr	c.485A>C	missense_variant		1	251314	3.97909e-06	0	0	1	16242	0	0	0	34586	0	0	0	10072	0	0	0	18392	0	0	0	21628	0	0	0	113644	0	0	0	6134	0	0	0	30616	0	0
136291130		C	T	gnomAD Exomes	PASS	NA	p.Pro163Ser	p.Pro163Ser	c.487C>T	missense_variant		1	251316	3.97905e-06	0	0	0	16244	0	0	0	34586	0	0	0	10072	0	0	0	18392	0	0	0	21632	0	0	0	113642	0	0	0	6132	0	0	1	30616	0	0
136291139	rs781825239	G	A	gnomAD Exomes	PASS	NA	p.Asp166Asn	p.Asp166Asn	c.496G>A	missense_variant		7	251302	2.78549e-05	0	0	0	16242	0	0	3	34584	0	0	0	10072	0	0	0	18392	0	0	0	21626	0	0	4	113634	0	0	0	6136	0	0	0	30616	0	0
136291143	rs141932927	C	T	gnomAD Exomes,gnomAD Genomes	PASS	PASS	p.Thr167Met	p.Thr167Met	c.500C>T	missense_variant		450	282682	0.00159189	6	0	423	24958	6	0	20	35430	0	0	0	10362	0	0	0	19946	0	0	0	25096	0	0	5	129052	0	0	2	7222	0	0	0	30616	0	0
136291161		A	G	gnomAD Exomes	PASS	NA	p.Asp173Gly	p.Asp173Gly	c.518A>G	missense_variant		1	251248	3.98013e-06	0	0	0	16236	0	0	0	34584	0	0	0	10068	0	0	0	18392	0	0	0	21622	0	0	1	113600	0	0	0	6130	0	0	0	30616	0	0
136291167	rs782799810	T	C	gnomAD Exomes	PASS	NA	p.Val175Ala	p.Val175Ala	c.524T>C	missense_variant		3	251218	1.19418e-05	0	0	0	16232	0	0	0	34582	0	0	0	10070	0	0	0	18392	0	0	0	21620	0	0	0	113576	0	0	0	6130	0	0	3	30616	0	0
136291169	rs781854972	C	T	gnomAD Exomes	PASS	NA	p.Leu176Phe	p.Leu176Phe	c.526C>T	missense_variant		3	251186	1.19433e-05	0	0	0	16230	0	0	0	34582	0	0	0	10064	0	0	0	18390	0	0	0	21610	0	0	2	113564	0	0	0	6130	0	0	1	30616	0	0
136291173	rs200594025	A	G	gnomAD Exomes	PASS	NA	p.Tyr177Cys	p.Tyr177Cys	c.530A>G	missense_variant		1	251212	3.9807e-06	0	0	0	16226	0	0	0	34586	0	0	0	10072	0	0	1	18392	0	0	0	21614	0	0	0	113578	0	0	0	6128	0	0	0	30616	0	0
136291327		T	A	gnomAD Exomes	PASS	NA	p.Leu183Gln	p.Leu183Gln	c.548T>A	missense_variant		1	251232	3.98038e-06	0	0	0	16246	0	0	0	34588	0	0	0	10072	0	0	0	18390	0	0	0	21538	0	0	1	113650	0	0	0	6132	0	0	0	30616	0	0
136291338	rs148312697	G	C	gnomAD Exomes,gnomAD Genomes	PASS	PASS	p.Asp187His	p.Asp187His	c.559G>C	missense_variant		126	282564	0.000445917	0	0	7	24950	0	0	32	35434	0	0	7	10364	0	0	0	19952	0	0	0	24950	0	0	76	129076	0	0	4	7222	0	0	0	30616	0	0
136291347	rs782650307	C	T	gnomAD Exomes,gnomAD Genomes	PASS	PASS	p.Arg190Trp	p.Arg190Trp	c.568C>T	missense_variant		4	282418	1.41634e-05	0	0	0	24940	0	0	0	35436	0	0	0	10360	0	0	0	19948	0	0	2	24858	0	0	0	129042	0	0	0	7218	0	0	2	30616	0	0
136291348	rs142152759	G	A	gnomAD Exomes,gnomAD Genomes	PASS	PASS	p.Arg190Gln	p.Arg190Gln	c.569G>A	missense_variant		17	282390	6.02004e-05	0	0	5	24932	0	0	2	35434	0	0	0	10360	0	0	3	19950	0	0	0	24838	0	0	1	129044	0	0	1	7216	0	0	5	30616	0	0
136291356	rs281875287	C	T	gnomAD Exomes	PASS	NA	p.Arg193Trp	p.Arg193Trp	c.577C>T	missense_variant		2	250796	7.97461e-06	0	0	0	16222	0	0	1	34588	0	0	0	10072	0	0	0	18390	0	0	0	21182	0	0	1	113600	0	0	0	6126	0	0	0	30616	0	0
136291357	rs782083669	G	T	gnomAD Exomes	PASS	NA	p.Arg193Leu	p.Arg193Leu	c.578G>T	missense_variant		1	250796	3.9873e-06	0	0	0	16222	0	0	0	34588	0	0	0	10072	0	0	0	18390	0	0	0	21184	0	0	1	113596	0	0	0	6128	0	0	0	30616	0	0
136291357	rs782083669	G	A	gnomAD Exomes	PASS	NA	p.Arg193Gln	p.Arg193Gln	c.578G>A	missense_variant		1	250796	3.9873e-06	0	0	0	16222	0	0	0	34588	0	0	0	10072	0	0	0	18390	0	0	0	21184	0	0	0	113596	0	0	0	6128	0	0	1	30616	0	0
136291360		G	T	gnomAD Exomes	PASS	NA	p.Gly194Val	p.Gly194Val	c.581G>T	missense_variant		5	250772	1.99384e-05	0	0	0	16224	0	0	1	34586	0	0	0	10070	0	0	4	18390	0	0	0	21156	0	0	0	113602	0	0	0	6128	0	0	0	30616	0	0
136291362	rs138489501	G	A	gnomAD Exomes,gnomAD Genomes	PASS	PASS	p.Val195Ile	p.Val195Ile	c.583G>A	missense_variant		32	282102	0.000113434	0	0	15	24932	0	0	2	35436	0	0	0	10360	0	0	0	19950	0	0	0	24558	0	0	14	129038	0	0	0	7212	0	0	1	30616	0	0
136291366	rs121908470	C	T	gnomAD Exomes,gnomAD Genomes	PASS	PASS	p.Thr196Ile	p.Thr196Ile	c.587C>T	missense_variant		3	282038	1.06369e-05	0	0	0	24936	0	0	1	35430	0	0	0	10360	0	0	0	19948	0	0	0	24498	0	0	2	129038	0	0	0	7212	0	0	0	30616	0	0
136291377	rs782328666	G	A	gnomAD Exomes	PASS	NA	p.Gly200Ser	p.Gly200Ser	c.598G>A	missense_variant		4	250108	1.59931e-05	0	0	1	16232	0	0	2	34588	0	0	0	10070	0	0	0	18390	0	0	0	20506	0	0	1	113588	0	0	0	6118	0	0	0	30616	0	0
136291380	rs782095571	G	A	gnomAD Exomes	PASS	NA	p.Ala201Thr	p.Ala201Thr	c.601G>A	missense_variant		1	249952	4.00077e-06	0	0	0	16232	0	0	0	34586	0	0	0	10074	0	0	0	18392	0	0	0	20336	0	0	0	113598	0	0	0	6118	0	0	1	30616	0	0
136291392	rs781874381	A	C	gnomAD Exomes,gnomAD Genomes	PASS	PASS	p.Thr205Pro	p.Thr205Pro	c.613A>C	missense_variant		3	280680	1.06883e-05	0	0	3	24946	0	0	0	35436	0	0	0	10362	0	0	0	19946	0	0	0	23204	0	0	0	128970	0	0	0	7200	0	0	0	30616	0	0
136291392	rs781874381	A	T	gnomAD Genomes	NA	PASS	p.Thr205Ser	p.Thr205Ser	c.613A>T	missense_variant		1	31396	3.18512e-05	0	0	1	8714	0	0	0	848	0	0	0	290	0	0	0	1560	0	0	0	3476	0	0	0	15420	0	0	0	1088	0	0	0	0	0	0
136291397	rs782804156	G	T	gnomAD Exomes	PASS	NA	p.Trp206Cys	p.Trp206Cys	c.618G>T	missense_variant		1	248806	4.0192e-06	0	0	0	16236	0	0	0	34582	0	0	0	10070	0	0	0	18390	0	0	0	19240	0	0	0	113560	0	0	1	6112	0	0	0	30616	0	0
136291400	rs781884793	C	G	gnomAD Exomes	PASS	NA	p.Ser207Arg	p.Ser207Arg	c.621C>G	missense_variant		2	248490	8.04861e-06	0	0	0	16234	0	0	1	34586	0	0	0	10070	0	0	0	18388	0	0	0	18932	0	0	1	113550	0	0	0	6114	0	0	0	30616	0	0
136291402	rs782442144	G	C	gnomAD Exomes	PASS	NA	p.Cys208Ser	p.Cys208Ser	c.623G>C	missense_variant		1	248238	4.02839e-06	0	0	0	16236	0	0	0	34582	0	0	0	10068	0	0	1	18386	0	0	0	18698	0	0	0	113540	0	0	0	6112	0	0	0	30616	0	0
136291409	rs199661242	T	G	gnomAD Exomes	PASS	NA	p.Ile210Met	p.Ile210Met	c.630T>G	missense_variant		3	247436	1.21243e-05	0	0	0	16232	0	0	0	34586	0	0	0	10072	0	0	0	18382	0	0	0	17916	0	0	3	113522	0	0	0	6110	0	0	0	30616	0	0
136291413	rs965898322	G	A	gnomAD Exomes	PASS	NA	p.Glu212Lys	p.Glu212Lys	c.634G>A	missense_variant		3	246740	1.21585e-05	0	0	0	16226	0	0	0	34586	0	0	0	10074	0	0	0	18382	0	0	0	17268	0	0	2	113488	0	0	0	6100	0	0	1	30616	0	0
136291422	rs782640617	G	A	gnomAD Exomes	PASS	NA	p.Gly215Ser	p.Gly215Ser	c.643G>A	missense_variant		1	245564	4.07226e-06	0	0	0	16220	0	0	0	34584	0	0	0	10064	0	0	0	18374	0	0	0	16170	0	0	1	113434	0	0	0	6102	0	0	0	30616	0	0
136291428	rs782305581	G	A	gnomAD Exomes,gnomAD Genomes	PASS	PASS	p.Asp217Asn	p.Asp217Asn	c.649G>A	missense_variant		5	275756	1.8132e-05	0	0	1	24916	0	0	0	35430	0	0	0	10342	0	0	0	19918	0	0	0	18594	0	0	4	128762	0	0	0	7180	0	0	0	30614	0	0
136291428	rs782305581	G	C	gnomAD Exomes	PASS	NA	p.Asp217His	p.Asp217His	c.649G>C	missense_variant		3	244362	1.22769e-05	0	0	0	16206	0	0	0	34582	0	0	0	10052	0	0	0	18360	0	0	0	15120	0	0	3	113334	0	0	0	6094	0	0	0	30614	0	0
136291446	rs782586734	G	A	gnomAD Exomes	PASS	NA	p.Ala223Thr	p.Ala223Thr	c.667G>A	missense_variant		2	242468	8.24851e-06	0	0	0	16182	0	0	0	34580	0	0	0	10040	0	0	0	18338	0	0	0	13496	0	0	2	113150	0	0	0	6072	0	0	0	30610	0	0
136291456		T	C	gnomAD Genomes	NA	PASS	p.Ile226Thr	p.Ile226Thr	c.677T>C	missense_variant		1	31358	3.18898e-05	0	0	1	8700	0	0	0	848	0	0	0	290	0	0	0	1558	0	0	0	3470	0	0	0	15406	0	0	0	1086	0	0	0	0	0	0
136293752		A	G	gnomAD Exomes	PASS	NA	c.687-2A>G		c.687-2A>G	splice_acceptor_variant		1	58800	1.70068e-05	0	0	0	668	0	0	1	9580	0	0	0	5688	0	0	0	688	0	0	0	4000	0	0	0	22372	0	0	0	1698	0	0	0	14106	0	0
136293767		C	A	gnomAD Genomes	NA	PASS	p.His234Asn	p.His234Asn	c.700C>A	missense_variant		1	30366	3.29316e-05	0	0	0	8486	0	0	0	780	0	0	0	282	0	0	0	1546	0	0	0	3152	0	0	1	15090	0	0	0	1030	0	0	0	0	0	0
136293770	rs281875337	G	T	gnomAD Exomes	PASS	NA	p.Asp235Tyr	p.Asp235Tyr	c.703G>T	missense_variant		1	66246	1.50953e-05	0	0	0	740	0	0	0	11812	0	0	0	6220	0	0	0	1128	0	0	0	4268	0	0	1	24788	0	0	0	1912	0	0	0	15378	0	0
136293773	rs781916049	G	A	gnomAD Exomes	PASS	NA	p.Gly236Ser	p.Gly236Ser	c.706G>A	missense_variant		2	64776	3.08756e-05	0	0	0	730	0	0	0	11320	0	0	0	6124	0	0	0	1048	0	0	0	4212	0	0	0	24362	0	0	0	1864	0	0	2	15116	0	0
136293782		G	A	gnomAD Exomes	PASS	NA	p.Gly239Ser	p.Gly239Ser	c.715G>A	missense_variant		1	65654	1.52314e-05	0	0	0	730	0	0	0	11610	0	0	0	6180	0	0	0	1124	0	0	0	4252	0	0	0	24538	0	0	0	1908	0	0	1	15312	0	0
136293804		G	A	gnomAD Exomes	PASS	NA	p.Gly246Glu	p.Gly246Glu	c.737G>A	missense_variant		1	63478	1.57535e-05	0	0	0	714	0	0	1	11080	0	0	0	5938	0	0	0	1040	0	0	0	4184	0	0	0	23810	0	0	0	1836	0	0	0	14876	0	0
136293819		C	T	gnomAD Genomes	NA	PASS	p.Ser251Leu	p.Ser251Leu	c.752C>T	missense_variant		1	30432	3.28601e-05	0	0	0	8538	0	0	0	768	0	0	0	282	0	0	0	1558	0	0	0	3118	0	0	1	15136	0	0	0	1032	0	0	0	0	0	0
136293819		C	A	gnomAD Exomes	PASS	NA	p.Ser251Ter	p.Ser251Ter	c.752C>A	stop_gained		1	59490	1.68095e-05	0	0	0	694	0	0	0	10470	0	0	0	5482	0	0	0	926	0	0	0	3982	0	0	0	22304	0	0	0	1740	0	0	1	13892	0	0
136293824		G	A	gnomAD Genomes	NA	PASS	p.Gly253Ser	p.Gly253Ser	c.757G>A	missense_variant		2	30458	6.56642e-05	0	0	0	8550	0	0	0	766	0	0	0	284	0	0	0	1558	0	0	0	3136	0	0	1	15132	0	0	1	1032	0	0	0	0	0	0
136293827	rs782093693	G	A	gnomAD Exomes	PASS	NA	p.Ala254Thr	p.Ala254Thr	c.760G>A	missense_variant		2	56460	3.54233e-05	0	0	0	686	0	0	0	9886	0	0	0	5216	0	0	0	790	0	0	0	3830	0	0	2	21106	0	0	0	1672	0	0	0	13274	0	0
136293831		C	T	gnomAD Exomes	PASS	NA	p.Ala255Val	p.Ala255Val	c.764C>T	missense_variant		1	54758	1.82622e-05	0	0	0	662	0	0	1	9482	0	0	0	5056	0	0	0	706	0	0	0	3784	0	0	0	20516	0	0	0	1618	0	0	0	12934	0	0
136293842	rs886063632	G	A	gnomAD Exomes,gnomAD Genomes	PASS	PASS	p.Gly259Ser	p.Gly259Ser	c.775G>A	missense_variant		7	88018	7.95292e-05	0	0	1	9244	0	0	2	11190	0	0	0	5502	0	0	0	2494	0	0	1	7066	0	0	2	36406	0	0	1	2730	0	0	0	13386	0	0
136293847	rs782774484	CG	C	gnomAD Genomes	NA	PASS	p.Ala261ProfsTer11	p.Ala261ProfsTer11	c.781del	frameshift_variant		1	30580	3.27011e-05	0	0	0	8554	0	0	0	780	0	0	0	282	0	0	0	1560	0	0	0	3206	0	0	1	15154	0	0	0	1044	0	0	0	0	0	0
136293874		G	T	gnomAD Exomes	PASS	NA	p.Gln269His	p.Gln269His	c.807G>T	missense_variant		16	59438	0.000269188	0	0	0	724	0	0	15	10930	0	0	0	5478	0	0	0	1120	0	0	0	3912	0	0	0	21762	0	0	1	1744	0	0	0	13768	0	0
136293875		C	G	gnomAD Exomes,gnomAD Genomes	PASS	PASS	p.Leu270Val	p.Leu270Val	c.808C>G	missense_variant		2	89120	2.24417e-05	0	0	0	9272	0	0	0	11514	0	0	0	5622	0	0	0	2620	0	0	0	7160	0	0	2	36584	0	0	0	2798	0	0	0	13550	0	0
136293878	rs1052158104	C	A	gnomAD Genomes	NA	PASS	p.Leu271Met	p.Leu271Met	c.811C>A	missense_variant		4	30840	0.000129702	0	0	4	8562	0	0	0	814	0	0	0	286	0	0	0	1560	0	0	0	3334	0	0	0	15214	0	0	0	1070	0	0	0	0	0	0
136294824	rs782620988	G	T	gnomAD Exomes	PASS	NA	p.Val277Phe	p.Val277Phe	c.829G>T	missense_variant		1	142420	7.02149e-06	0	0	0	8294	0	0	0	24564	0	0	0	8352	0	0	0	11026	0	0	0	6796	0	0	0	56484	0	0	0	4296	0	0	1	22608	0	0
136294831		C	G	gnomAD Genomes	NA	PASS	p.Pro279Arg	p.Pro279Arg	c.836C>G	missense_variant		1	31346	3.1902e-05	0	0	0	8690	0	0	0	848	0	0	0	290	0	0	0	1558	0	0	1	3474	0	0	0	15402	0	0	0	1084	0	0	0	0	0	0
136294835	rs782385671	GC	G	gnomAD Exomes,gnomAD Genomes	PASS	PASS	p.Pro281ArgfsTer?	p.Pro281ArgfsTer?	c.842del	frameshift_variant	lc_lof	13	173814	7.47926e-05	0	0	13	16930	0	0	0	25454	0	0	0	8670	0	0	0	12576	0	0	0	10270	0	0	0	71864	0	0	0	5390	0	0	0	22660	0	0
136294852		C	G	gnomAD Genomes	NA	PASS	p.Ala286Gly	p.Ala286Gly	c.857C>G	missense_variant		1	31344	3.1904e-05	0	0	1	8692	0	0	0	848	0	0	0	290	0	0	0	1560	0	0	0	3474	0	0	0	15396	0	0	0	1084	0	0	0	0	0	0
136294860	rs78313371	C	T	gnomAD Exomes,gnomAD Genomes	PASS	PASS	p.Leu289Phe	p.Leu289Phe	c.865C>T	missense_variant		136	173620	0.00078332	0	0	2	16808	0	0	7	25484	0	0	0	8668	0	0	0	12578	0	0	36	10254	0	0	83	71710	0	0	8	5394	0	0	0	22724	0	0
136294864	rs782262724	G	A	gnomAD Exomes	PASS	NA	p.Cys290Tyr	p.Cys290Tyr	c.869G>A	missense_variant		1	141728	7.05577e-06	0	0	0	7958	0	0	0	24630	0	0	0	8362	0	0	0	10968	0	0	0	6722	0	0	1	56068	0	0	0	4300	0	0	0	22720	0	0
136294869		G	C	gnomAD Exomes,gnomAD Genomes	PASS	PASS	p.Gly292Arg	p.Gly292Arg	c.874G>C	missense_variant		4	173046	2.31152e-05	0	0	0	16654	0	0	0	25476	0	0	0	8656	0	0	0	12548	0	0	0	10156	0	0	4	71456	0	0	0	5380	0	0	0	22720	0	0
136294870		G	A	gnomAD Exomes	PASS	NA	p.Gly292Asp	p.Gly292Asp	c.875G>A	missense_variant		1	141692	7.05756e-06	0	0	0	7978	0	0	0	24632	0	0	0	8370	0	0	0	10984	0	0	0	6660	0	0	0	56058	0	0	0	4286	0	0	1	22724	0	0
136294876	rs369385440	G	T	gnomAD Exomes	PASS	NA	p.Ser294Ile	p.Ser294Ile	c.881G>T	missense_variant		1	141756	7.05438e-06	0	0	0	8052	0	0	0	24634	0	0	0	8376	0	0	0	10976	0	0	0	6630	0	0	1	56068	0	0	0	4292	0	0	0	22728	0	0
136294888	rs587660128	G	A	gnomAD Exomes	PASS	NA	p.Gly298Asp	p.Gly298Asp	c.893G>A	missense_variant		2	141964	1.40881e-05	0	0	0	8116	0	0	0	24640	0	0	0	8378	0	0	0	10996	0	0	0	6620	0	0	0	56184	0	0	0	4302	0	0	2	22728	0	0
136294891		C	T	gnomAD Exomes	PASS	NA	p.Pro299Leu	p.Pro299Leu	c.896C>T	missense_variant		1	142040	7.04027e-06	0	0	0	8134	0	0	0	24638	0	0	0	8374	0	0	0	11018	0	0	0	6624	0	0	1	56220	0	0	0	4302	0	0	0	22730	0	0
136294902		C	T	gnomAD Exomes	PASS	NA	p.Pro303Ser	p.Pro303Ser	c.907C>T	missense_variant		2	141964	1.40881e-05	0	0	0	8124	0	0	1	24638	0	0	0	8382	0	0	0	11000	0	0	0	6612	0	0	1	56176	0	0	0	4302	0	0	0	22730	0	0
136294913		T	TG	gnomAD Exomes	PASS	NA	p.Arg309AlafsTer?	p.Arg309AlafsTer?	c.924dup	frameshift_variant	lc_lof	2	142112	1.40734e-05	0	0	0	8180	0	0	2	24636	0	0	0	8390	0	0	0	11010	0	0	0	6556	0	0	0	56304	0	0	0	4302	0	0	0	22734	0	0
136294914		G	A	gnomAD Exomes	PASS	NA	p.Gly307Arg	p.Gly307Arg	c.919G>A	missense_variant		3	142120	2.11089e-05	0	0	0	8184	0	0	0	24636	0	0	0	8394	0	0	0	11006	0	0	0	6550	0	0	3	56316	0	0	0	4304	0	0	0	22730	0	0
136294914		G	C	gnomAD Exomes	PASS	NA	p.Gly307Arg	p.Gly307Arg	c.919G>C	missense_variant		1	142120	7.03631e-06	0	0	0	8184	0	0	0	24636	0	0	0	8394	0	0	0	11006	0	0	0	6550	0	0	1	56316	0	0	0	4304	0	0	0	22730	0	0
136294920	rs782006644	C	T	gnomAD Exomes,gnomAD Genomes	PASS	PASS	p.Arg309Cys	p.Arg309Cys	c.925C>T	missense_variant		2	173482	1.15286e-05	0	0	0	16922	0	0	0	25488	0	0	0	8682	0	0	0	12574	0	0	0	9932	0	0	2	71762	0	0	0	5390	0	0	0	22732	0	0
136294921		G	C	gnomAD Exomes	PASS	NA	p.Arg309Pro	p.Arg309Pro	c.926G>C	missense_variant		1	142204	7.03215e-06	0	0	0	8226	0	0	0	24644	0	0	0	8392	0	0	0	11018	0	0	0	6486	0	0	0	56406	0	0	0	4300	0	0	1	22732	0	0
136294923		G	A	gnomAD Exomes	PASS	NA	p.Gly310Arg	p.Gly310Arg	c.928G>A	missense_variant		2	142270	1.40578e-05	0	0	0	8256	0	0	0	24644	0	0	0	8394	0	0	0	11016	0	0	0	6470	0	0	2	56450	0	0	0	4306	0	0	0	22734	0	0
136294933		C	T	gnomAD Genomes	NA	PASS	p.Thr313Ile	p.Thr313Ile	c.938C>T	missense_variant		1	31340	3.19081e-05	0	0	0	8686	0	0	1	846	0	0	0	290	0	0	0	1558	0	0	0	3472	0	0	0	15402	0	0	0	1086	0	0	0	0	0	0
136294938	rs782115852	G	T	gnomAD Exomes	PASS	NA	p.Val315Phe	p.Val315Phe	c.943G>T	missense_variant		1	142326	7.02612e-06	0	0	0	8324	0	0	0	24646	0	0	0	8404	0	0	0	11028	0	0	0	6326	0	0	0	56554	0	0	0	4306	0	0	1	22738	0	0
136294940	rs781991356	TC	T	gnomAD Exomes	PASS	NA	p.Thr317LeufsTer?	p.Thr317LeufsTer?	c.948del	frameshift_variant	lc_lof	2	142314	1.40534e-05	0	0	2	8322	0	0	0	24644	0	0	0	8404	0	0	0	11034	0	0	0	6316	0	0	0	56548	0	0	0	4308	0	0	0	22738	0	0
136294960		G	C	gnomAD Genomes	NA	PASS	p.Arg322Pro	p.Arg322Pro	c.965G>C	missense_variant		1	31348	3.19e-05	0	0	0	8694	0	0	0	848	0	0	0	290	0	0	0	1554	0	0	0	3470	0	0	1	15404	0	0	0	1088	0	0	0	0	0	0
136294980		T	G	gnomAD Exomes	PASS	NA	p.Ser329Ala	p.Ser329Ala	c.985T>G	missense_variant		1	141784	7.05298e-06	0	0	0	8322	0	0	0	24634	0	0	0	8394	0	0	0	11030	0	0	0	6014	0	0	0	56358	0	0	0	4294	0	0	1	22738	0	0
136294985		C	G	gnomAD Exomes,gnomAD Genomes	PASS	PASS	p.Cys330Trp	p.Cys330Trp	c.990C>G	missense_variant		5	173128	2.88804e-05	0	0	0	17006	0	0	0	25488	0	0	0	8686	0	0	5	12592	0	0	0	9480	0	0	0	71754	0	0	0	5378	0	0	0	22744	0	0
136294987	rs782067565	C	T	gnomAD Exomes	PASS	NA	p.Pro331Leu	p.Pro331Leu	c.992C>T	missense_variant		5	141824	3.5255e-05	0	0	0	8310	0	0	0	24638	0	0	0	8396	0	0	0	11032	0	0	0	6040	0	0	0	56370	0	0	0	4294	0	0	5	22744	0	0
136294990		T	A	gnomAD Exomes	PASS	NA	p.Leu332His	p.Leu332His	c.995T>A	missense_variant		1	141814	7.05149e-06	0	0	0	8314	0	0	0	24642	0	0	0	8394	0	0	0	11032	0	0	0	6050	0	0	1	56350	0	0	0	4294	0	0	0	22738	0	0
136294993		T	A	gnomAD Exomes	PASS	NA	p.Leu333His	p.Leu333His	c.998T>A	missense_variant		1	141770	7.05368e-06	0	0	0	8298	0	0	0	24640	0	0	0	8396	0	0	0	11032	0	0	0	6056	0	0	1	56312	0	0	0	4296	0	0	0	22740	0	0
136294995		C	A	gnomAD Exomes	PASS	NA	p.Arg334Ser	p.Arg334Ser	c.1000C>A	missense_variant		1	141754	7.05447e-06	0	0	0	8296	0	0	0	24642	0	0	0	8392	0	0	0	11032	0	0	0	6060	0	0	1	56298	0	0	0	4296	0	0	0	22738	0	0
136295002		C	T	gnomAD Exomes,gnomAD Genomes	PASS	PASS	p.Ala336Val	p.Ala336Val	c.1007C>T	missense_variant		4	172926	2.31313e-05	0	0	0	16956	0	0	0	25484	0	0	0	8682	0	0	4	12588	0	0	0	9556	0	0	0	71562	0	0	0	5374	0	0	0	22724	0	0
136295006		CTCCCGGTGTACA	C	gnomAD Exomes,gnomAD Genomes	PASS	PASS	p.Ser338_Thr341del	p.Ser338_Thr341del	c.1012_1023del	inframe_deletion		7	172956	4.04727e-05	0	0	0	16950	0	0	0	25462	0	0	0	8680	0	0	7	12590	0	0	0	9630	0	0	0	71546	0	0	0	5376	0	0	0	22722	0	0
136295008	rs753339966	C	T	gnomAD Exomes	PASS	NA	p.Ser338Phe	p.Ser338Phe	c.1013C>T	missense_variant		3	141578	2.11897e-05	0	0	0	8244	0	0	0	24638	0	0	0	8388	0	0	1	11028	0	0	0	6158	0	0	1	56114	0	0	1	4286	0	0	0	22722	0	0
136295011		G	C	gnomAD Genomes	NA	PASS	p.Arg339Pro	p.Arg339Pro	c.1016G>C	missense_variant		1	31354	3.18939e-05	0	0	0	8694	0	0	0	848	0	0	0	290	0	0	0	1558	0	0	0	3474	0	0	1	15406	0	0	0	1084	0	0	0	0	0	0
136295014	rs782276854	G	A	gnomAD Exomes	PASS	NA	p.Cys340Tyr	p.Cys340Tyr	c.1019G>A	missense_variant		8	141374	5.65875e-05	0	0	0	8180	0	0	0	24642	0	0	0	8384	0	0	0	11018	0	0	0	6144	0	0	8	55990	0	0	0	4288	0	0	0	22728	0	0
136295019		C	T	gnomAD Exomes	PASS	NA	p.Pro342Ser	p.Pro342Ser	c.1024C>T	missense_variant		3	141282	2.12341e-05	0	0	0	8204	0	0	0	24640	0	0	0	8376	0	0	0	11000	0	0	0	6198	0	0	0	55856	0	0	0	4290	0	0	3	22718	0	0
136295023	rs587716091	G	A	gnomAD Exomes	PASS	NA	p.Arg343Gln	p.Arg343Gln	c.1028G>A	missense_variant		1	141360	7.07414e-06	0	0	0	8228	0	0	0	24648	0	0	0	8386	0	0	0	11010	0	0	0	6230	0	0	0	55846	0	0	0	4286	0	0	1	22726	0	0
136295023	rs587716091	G	T	gnomAD Exomes	PASS	NA	p.Arg343Leu	p.Arg343Leu	c.1028G>T	missense_variant		1	141360	7.07414e-06	0	0	0	8228	0	0	1	24648	0	0	0	8386	0	0	0	11010	0	0	0	6230	0	0	0	55846	0	0	0	4286	0	0	0	22726	0	0
136295026	rs782325378	A	G	gnomAD Exomes	PASS	NA	p.Asp344Gly	p.Asp344Gly	c.1031A>G	missense_variant		1	141296	7.07734e-06	0	0	0	8222	0	0	1	24640	0	0	0	8386	0	0	0	11008	0	0	0	6238	0	0	0	55790	0	0	0	4278	0	0	0	22734	0	0
136295026	rs782325378	A	ACTGAGCCGGGC	gnomAD Exomes,gnomAD Genomes	PASS	PASS	p.AspnullAspTerAlaGlyTer344AspnullAspTerAlaGlyTer	p.AspnullAspTerAlaGlyTer344AspnullAspTerAlaGlyTer	c.1031_1032insCTGAGCCGGGC	stop_gained	lc_lof	12	172616	6.95185e-05	0	0	1	16910	0	0	0	25488	0	0	0	8676	0	0	0	12566	0	0	0	9712	0	0	9	71168	0	0	0	5362	0	0	2	22734	0	0
136295064		G	T	gnomAD Exomes	PASS	NA	p.Gly277Val	p.Gly277Val	c.830G>T	missense_variant		1	140682	7.10823e-06	0	0	0	8044	0	0	1	24660	0	0	0	8312	0	0	0	10894	0	0	0	6512	0	0	0	55074	0	0	0	4262	0	0	0	22924	0	0
136295067	rs1048430091	G	C	gnomAD Exomes,gnomAD Genomes	PASS	PASS	p.Arg278Pro	p.Arg278Pro	c.833G>C	missense_variant		3	171884	1.74536e-05	0	0	3	16704	0	0	0	25472	0	0	0	8586	0	0	0	12446	0	0	0	9986	0	0	0	70418	0	0	0	5332	0	0	0	22940	0	0
136295070		C	T	gnomAD Exomes	PASS	NA	p.Ala279Val	p.Ala279Val	c.836C>T	missense_variant		1	140514	7.11673e-06	0	0	0	7906	0	0	0	24708	0	0	0	8306	0	0	0	10884	0	0	0	6528	0	0	1	54962	0	0	0	4260	0	0	0	22960	0	0
136295072		C	T	gnomAD Exomes	PASS	NA	p.Arg280Cys	p.Arg280Cys	c.838C>T	missense_variant		1	141212	7.08155e-06	0	0	0	7934	0	0	0	24770	0	0	0	8322	0	0	0	10928	0	0	0	6596	0	0	1	55286	0	0	0	4284	0	0	0	23092	0	0
136295075		T	C	gnomAD Exomes	PASS	NA	p.Cys281Arg	p.Cys281Arg	c.841T>C	missense_variant		1	142536	7.01577e-06	0	0	1	7988	0	0	0	24900	0	0	0	8382	0	0	0	11012	0	0	0	6688	0	0	0	55966	0	0	0	4302	0	0	0	23298	0	0
136295078	rs782674608	G	C	gnomAD Exomes	PASS	NA	p.Val282Leu	p.Val282Leu	c.844G>C	missense_variant		3	143558	2.08975e-05	0	0	0	7990	0	0	0	25038	0	0	0	8422	0	0	0	11100	0	0	0	6756	0	0	0	56526	0	0	0	4324	0	0	3	23402	0	0
136295084		G	T	gnomAD Exomes	PASS	NA	p.Asp284Tyr	p.Asp284Tyr	c.850G>T	missense_variant		2	144472	1.38435e-05	0	0	0	7856	0	0	0	25248	0	0	0	8416	0	0	0	11200	0	0	0	6860	0	0	2	57034	0	0	0	4346	0	0	0	23512	0	0
136295085	rs995701451	A	G	gnomAD Exomes	PASS	NA	p.Asp284Gly	p.Asp284Gly	c.851A>G	missense_variant		1	143626	6.96253e-06	0	0	0	7686	0	0	0	25266	0	0	0	8414	0	0	0	11186	0	0	0	6686	0	0	0	56572	0	0	0	4328	0	0	1	23488	0	0
136295091	rs782184693	C	G	gnomAD Exomes	PASS	NA	p.Pro286Arg	p.Pro286Arg	c.857C>G	missense_variant		1	149160	6.70421e-06	0	0	0	8178	0	0	0	25718	0	0	0	8490	0	0	0	11686	0	0	0	7214	0	0	0	59518	0	0	0	4404	0	0	1	23952	0	0
136295097		C	A	gnomAD Exomes	PASS	NA	p.Pro288His	p.Pro288His	c.863C>A	missense_variant		1	155418	6.43426e-06	0	0	0	8572	0	0	0	26494	0	0	0	8558	0	0	1	12244	0	0	0	7592	0	0	0	62946	0	0	0	4516	0	0	0	24496	0	0
136295097		C	T	gnomAD Exomes	PASS	NA	p.Pro288Leu	p.Pro288Leu	c.863C>T	missense_variant		1	155418	6.43426e-06	0	0	0	8572	0	0	0	26494	0	0	0	8558	0	0	0	12244	0	0	0	7592	0	0	1	62946	0	0	0	4516	0	0	0	24496	0	0
136295099	rs782429486	C	T	gnomAD Exomes	PASS	NA	p.Gln289Ter	p.Gln289Ter	c.865C>T	stop_gained		1	156672	6.38276e-06	0	0	0	8622	0	0	0	26692	0	0	0	8572	0	0	1	12354	0	0	0	7716	0	0	0	63594	0	0	0	4522	0	0	0	24600	0	0
136295102	rs782613885	C	T	gnomAD Exomes	PASS	NA	p.Pro290Ser	p.Pro290Ser	c.868C>T	missense_variant		4	158934	2.51677e-05	0	0	0	8742	0	0	4	26974	0	0	0	8600	0	0	0	12598	0	0	0	7876	0	0	0	64806	0	0	0	4554	0	0	0	24784	0	0
136295103		C	T	gnomAD Exomes	PASS	NA	p.Pro290Leu	p.Pro290Leu	c.869C>T	missense_variant		1	160068	6.24734e-06	0	0	0	8814	0	0	0	27118	0	0	0	8614	0	0	1	12678	0	0	0	7930	0	0	0	65462	0	0	0	4582	0	0	0	24870	0	0
136295105		G	A	gnomAD Exomes	PASS	NA	p.Gly291Arg	p.Gly291Arg	c.871G>A	missense_variant		1	161136	6.20594e-06	0	0	0	8858	0	0	1	27384	0	0	0	8612	0	0	0	12766	0	0	0	8022	0	0	0	65934	0	0	0	4604	0	0	0	24956	0	0
136295106	rs782379766	G	C	gnomAD Exomes,gnomAD Genomes	PASS	PASS	p.Gly291Ala	p.Gly291Ala	c.872G>C	missense_variant		6	193430	3.1019e-05	0	0	0	17620	0	0	0	28354	0	0	0	8914	0	0	0	14404	0	0	0	11540	0	0	6	81864	0	0	0	5710	0	0	0	25024	0	0
136295109	rs782322129	C	A	gnomAD Exomes	PASS	NA	p.Ser292Tyr	p.Ser292Tyr	c.875C>A	missense_variant		2	163892	1.22032e-05	0	0	0	9064	0	0	0	27806	0	0	0	8620	0	0	0	13002	0	0	1	8202	0	0	0	67362	0	0	0	4654	0	0	1	25182	0	0
136295111	rs781919201	G	A	gnomAD Exomes	PASS	NA	p.Ala293Thr	p.Ala293Thr	c.877G>A	missense_variant		2	167060	1.19717e-05	0	0	0	9282	0	0	0	28234	0	0	0	8646	0	0	2	13256	0	0	0	8410	0	0	0	69110	0	0	0	4708	0	0	0	25414	0	0
136295115		G	T	gnomAD Exomes	PASS	NA	p.Gly294Val	p.Gly294Val	c.881G>T	missense_variant		2	170592	1.17239e-05	0	0	0	9534	0	0	0	28750	0	0	0	8688	0	0	2	13626	0	0	0	8604	0	0	0	70986	0	0	0	4752	0	0	0	25652	0	0
136295115		GGCACCCGCCGGATGCGC	G	gnomAD Exomes	PASS	NA	p.His295AlafsTer89	p.His295AlafsTer89	c.882_898del	frameshift_variant		1	170592	5.86194e-06	0	0	0	9534	0	0	0	28750	0	0	1	8688	0	0	0	13626	0	0	0	8604	0	0	0	70986	0	0	0	4752	0	0	0	25652	0	0
136295120		C	T	gnomAD Exomes	PASS	NA	p.Pro296Ser	p.Pro296Ser	c.886C>T	missense_variant		1	179476	5.57178e-06	0	0	0	10208	0	0	0	29712	0	0	0	8776	0	0	1	14378	0	0	0	9232	0	0	0	75990	0	0	0	4924	0	0	0	26256	0	0
136295121	rs782102945	C	T	gnomAD Exomes	PASS	NA	p.Pro296Leu	p.Pro296Leu	c.887C>T	missense_variant		1	180466	5.54121e-06	0	0	0	10268	0	0	0	29846	0	0	0	8786	0	0	1	14424	0	0	0	9298	0	0	0	76544	0	0	0	4944	0	0	0	26356	0	0
136295121	rs782102945	C	A	gnomAD Exomes	PASS	NA	p.Pro296Gln	p.Pro296Gln	c.887C>A	missense_variant		2	180466	1.10824e-05	0	0	0	10268	0	0	0	29846	0	0	0	8786	0	0	0	14424	0	0	0	9298	0	0	2	76544	0	0	0	4944	0	0	0	26356	0	0
136295124	rs782001479	C	T	gnomAD Exomes,gnomAD Genomes	PASS	PASS	p.Pro297Leu	p.Pro297Leu	c.890C>T	missense_variant		3	218246	1.3746e-05	0	0	3	19370	0	0	0	31450	0	0	0	9142	0	0	0	16524	0	0	0	13184	0	0	0	95676	0	0	0	6126	0	0	0	26774	0	0
136295132		C	G	gnomAD Exomes	PASS	NA	p.Gln300Glu	p.Gln300Glu	c.898C>G	missense_variant		1	201702	4.95781e-06	0	0	0	11746	0	0	1	31982	0	0	0	9032	0	0	0	16178	0	0	0	10874	0	0	0	88898	0	0	0	5280	0	0	0	27712	0	0
136295136	rs782818563	C	G	gnomAD Exomes,gnomAD Genomes	PASS	PASS	p.Pro301Arg	p.Pro301Arg	c.902C>G	missense_variant		12	238966	5.02163e-05	0	0	0	20836	0	0	0	33348	0	0	0	9350	0	0	12	18162	0	0	0	14822	0	0	0	107922	0	0	0	6456	0	0	0	28070	0	0
136295139		G	A	gnomAD Exomes	PASS	NA	p.Gly302Asp	p.Gly302Asp	c.905G>A	missense_variant		1	211136	4.73628e-06	0	0	0	12342	0	0	0	32734	0	0	0	9132	0	0	0	16868	0	0	0	11654	0	0	1	94672	0	0	0	5430	0	0	0	28304	0	0
136295145	rs281875285	A	G	gnomAD Exomes,gnomAD Genomes	PASS	PASS	p.Tyr304Cys	p.Tyr304Cys	c.911A>G	missense_variant		2	247176	8.0914e-06	0	0	2	21420	0	0	0	33934	0	0	0	9494	0	0	0	18712	0	0	0	15588	0	0	0	112824	0	0	0	6610	0	0	0	28594	0	0
136295153	rs150518374	G	A	gnomAD Exomes,gnomAD Genomes	PASS	PASS	p.Ala307Thr	p.Ala307Thr	c.919G>A	missense_variant		13	249466	5.21113e-05	0	0	11	21602	0	0	2	34080	0	0	0	9564	0	0	0	18830	0	0	0	15860	0	0	0	114114	0	0	0	6640	0	0	0	28776	0	0
136295158		C	G	gnomAD Exomes	PASS	NA	p.Asn308Lys	p.Asn308Lys	c.924C>G	missense_variant		1	219656	4.55257e-06	0	0	0	12972	0	0	1	33390	0	0	0	9274	0	0	0	17354	0	0	0	12602	0	0	0	99568	0	0	0	5576	0	0	0	28920	0	0
136295159		G	A	gnomAD Exomes	PASS	NA	p.Glu309Lys	p.Glu309Lys	c.925G>A	missense_variant		3	220132	1.36282e-05	0	0	0	13028	0	0	3	33412	0	0	0	9288	0	0	0	17378	0	0	0	12666	0	0	0	99846	0	0	0	5580	0	0	0	28934	0	0
136295163		A	T	gnomAD Exomes	PASS	NA	p.Gln310Leu	p.Gln310Leu	c.929A>T	missense_variant		2	220278	9.07944e-06	0	0	0	12918	0	0	0	33402	0	0	0	9296	0	0	0	17402	0	0	0	12746	0	0	0	99930	0	0	0	5594	0	0	2	28990	0	0
136295181	rs781919209	GC	G	gnomAD Exomes	PASS	NA	p.Lys318ArgfsTer60	p.Lys318ArgfsTer60	c.951del	frameshift_variant		1	217974	4.5877e-06	0	0	0	12692	0	0	0	33300	0	0	0	9248	0	0	0	17362	0	0	0	12392	0	0	0	98660	0	0	0	5532	0	0	1	28788	0	0
136295183	rs781911708	C	T	gnomAD Exomes	PASS	NA	p.Pro317Ser	p.Pro317Ser	c.949C>T	missense_variant		1	218044	4.58623e-06	0	0	0	12708	0	0	0	33272	0	0	0	9250	0	0	1	17352	0	0	0	12416	0	0	0	98708	0	0	0	5538	0	0	0	28800	0	0
136295195	rs782601193	G	C	gnomAD Exomes	PASS	NA	p.Ala321Pro	p.Ala321Pro	c.961G>C	missense_variant		22	215748	0.000101971	0	0	0	12656	0	0	22	33138	0	0	0	9230	0	0	0	17324	0	0	0	11976	0	0	0	97302	0	0	0	5488	0	0	0	28634	0	0
136295195	rs782601193	G	A	gnomAD Exomes	PASS	NA	p.Ala321Thr	p.Ala321Thr	c.961G>A	missense_variant		2	215748	9.27007e-06	0	0	0	12656	0	0	0	33138	0	0	0	9230	0	0	0	17324	0	0	0	11976	0	0	0	97302	0	0	0	5488	0	0	2	28634	0	0
136295198		T	G	gnomAD Exomes,gnomAD Genomes	PASS	PASS	p.Cys322Gly	p.Cys322Gly	c.964T>G	missense_variant		3	245422	1.22238e-05	0	0	0	21262	0	0	0	33854	0	0	0	9482	0	0	0	18790	0	0	3	15232	0	0	0	111772	0	0	0	6548	0	0	0	28482	0	0
136295202	rs782360062	C	G	gnomAD Exomes	PASS	NA	p.Thr323Ser	p.Thr323Ser	c.968C>G	missense_variant		13	212442	6.11932e-05	0	0	0	12466	0	0	0	32888	0	0	0	9164	0	0	12	17156	0	0	0	11582	0	0	0	95380	0	0	0	5432	0	0	1	28374	0	0
136295213		G	A	gnomAD Exomes	PASS	NA	p.Glu327Lys	p.Glu327Lys	c.979G>A	missense_variant		1	202990	4.92635e-06	0	0	0	11930	0	0	0	32110	0	0	0	9016	0	0	0	16662	0	0	0	10680	0	0	1	89610	0	0	0	5262	0	0	0	27720	0	0
136295215	rs1007140315	G	C	gnomAD Genomes	NA	PASS	p.Glu327Asp	p.Glu327Asp	c.981G>C	missense_variant		1	31388	3.18593e-05	0	0	1	8704	0	0	0	848	0	0	0	290	0	0	0	1560	0	0	0	3476	0	0	0	15424	0	0	0	1086	0	0	0	0	0	0
136295299	rs782020311	A	G	gnomAD Exomes	PASS	NA	p.Met1?	p.Met1?	c.1A>G	start_lost		1	132920	7.52332e-06	0	0	0	6658	0	0	0	24550	0	0	0	8186	0	0	0	10724	0	0	0	5926	0	0	1	50148	0	0	0	4126	0	0	0	22602	0	0
136295301		G	A	gnomAD Exomes	PASS	NA	p.Met1?	p.Met1?	c.3G>A	start_lost		1	132638	7.53932e-06	0	0	0	6622	0	0	0	24530	0	0	0	8182	0	0	0	10704	0	0	0	5874	0	0	1	50030	0	0	0	4118	0	0	0	22578	0	0
136297707		A	G	gnomAD Exomes,gnomAD Genomes	PASS	PASS	c.988-2A>G		c.988-2A>G	splice_acceptor_variant		2	189428	1.05581e-05	0	0	0	17656	0	0	0	25722	0	0	0	8840	0	0	0	13174	0	0	0	18736	0	0	2	76894	0	0	0	5538	0	0	0	22868	0	0
136297715		T	C	gnomAD Exomes	PASS	NA	p.Cys332Arg	p.Cys332Arg	c.994T>C	missense_variant		1	159236	6.27999e-06	0	0	0	9086	0	0	0	24948	0	0	0	8570	0	0	1	11738	0	0	0	15378	0	0	0	62098	0	0	0	4470	0	0	0	22948	0	0
136297717		C	T	gnomAD Exomes	PASS	NA	p.Ala232Val	p.Ala232Val	c.695C>T	missense_variant		1	159626	6.26464e-06	0	0	0	9132	0	0	0	24986	0	0	0	8578	0	0	0	11780	0	0	0	15380	0	0	0	62328	0	0	0	4482	0	0	1	22960	0	0
136297722		C	T	gnomAD Genomes	NA	PASS	p.Ala334Val	p.Ala334Val	c.1001C>T	missense_variant		1	31404	3.18431e-05	0	0	1	8716	0	0	0	848	0	0	0	290	0	0	0	1560	0	0	0	3476	0	0	0	15428	0	0	0	1086	0	0	0	0	0	0
136297737	rs149517360	C	G	gnomAD Exomes,gnomAD Genomes	PASS	PASS	p.Thr339Arg	p.Thr339Arg	c.1016C>G	missense_variant		505	195938	0.00257735	8	0	11	18354	0	0	16	26234	0	0	20	8918	0	0	265	13866	6	0	107	19102	2	0	34	80584	0	0	22	5660	0	0	30	23220	0	0
136297738		A	G	gnomAD Exomes	PASS	NA	p.Gln239Arg	p.Gln239Arg	c.716A>G	missense_variant		3	164966	1.81856e-05	0	0	0	9692	0	0	0	25428	0	0	0	8638	0	0	3	12378	0	0	0	15644	0	0	0	65342	0	0	0	4590	0	0	0	23254	0	0
136297741	rs144498742	C	T	gnomAD Exomes	PASS	NA	p.Thr240Ile	p.Thr240Ile	c.719C>T	missense_variant		2	165634	1.20748e-05	0	0	2	9776	0	0	0	25462	0	0	0	8642	0	0	0	12476	0	0	0	15652	0	0	0	65734	0	0	0	4608	0	0	0	23284	0	0
136297743	rs115943536	C	T	gnomAD Exomes,gnomAD Genomes	PASS	PASS	p.Pro341Leu	p.Pro341Leu	c.1022C>T	missense_variant		572	197724	0.00289292	8	0	503	18510	8	0	50	26390	0	0	0	8958	0	0	0	14070	0	0	1	19160	0	0	7	81594	0	0	9	5722	0	0	2	23320	0	0
136297766	rs281875288	C	A	gnomAD Exomes	PASS	NA	p.Arg349Ser	p.Arg349Ser	c.1045C>A	missense_variant		2	169582	1.17937e-05	0	0	0	10154	0	0	0	25782	0	0	0	8714	0	0	0	12908	0	0	0	15804	0	0	2	68026	0	0	0	4674	0	0	0	23520	0	0
136297766	rs281875288	C	T	gnomAD Exomes	PASS	NA	p.Arg349Cys	p.Arg349Cys	c.1045C>T	missense_variant		1	169582	5.89685e-06	0	0	0	10154	0	0	0	25782	0	0	0	8714	0	0	0	12908	0	0	0	15804	0	0	1	68026	0	0	0	4674	0	0	0	23520	0	0
136297767		G	T	gnomAD Exomes	PASS	NA	p.Arg349Leu	p.Arg349Leu	c.1046G>T	missense_variant		1	169686	5.89324e-06	0	0	0	10174	0	0	0	25802	0	0	0	8718	0	0	0	12918	0	0	0	15768	0	0	0	68092	0	0	0	4678	0	0	1	23536	0	0
136297767		G	A	gnomAD Exomes	PASS	NA	p.Arg349His	p.Arg349His	c.1046G>A	missense_variant		3	169686	1.76797e-05	0	0	0	10174	0	0	0	25802	0	0	0	8718	0	0	0	12918	0	0	0	15768	0	0	3	68092	0	0	0	4678	0	0	0	23536	0	0
136297770	rs587706274	T	G	gnomAD Exomes	PASS	NA	p.Leu350Arg	p.Leu350Arg	c.1049T>G	missense_variant		2	169254	1.18166e-05	0	0	0	10172	0	0	0	25728	0	0	0	8714	0	0	0	12878	0	0	0	15732	0	0	2	67868	0	0	0	4674	0	0	0	23488	0	0
136297774	rs372461655	C	T	gnomAD Exomes	PASS	NA	p.Ser251Leu	p.Ser251Leu	c.752C>T	missense_variant		5	169202	2.95505e-05	0	0	4	10158	0	0	0	25702	0	0	0	8712	0	0	0	12892	0	0	0	15740	0	0	0	67852	0	0	0	4680	0	0	1	23466	0	0
136297775	rs377191898	G	A	gnomAD Exomes	PASS	NA	p.Val352Ile	p.Val352Ile	c.1054G>A	missense_variant		1	169530	5.89866e-06	0	0	0	10194	0	0	0	25738	0	0	0	8710	0	0	0	12942	0	0	0	15736	0	0	0	68048	0	0	1	4686	0	0	0	23476	0	0
136297779	rs281875338	C	T	gnomAD Genomes	NA	PASS	p.Pro353Leu	p.Pro353Leu	c.1058C>T	missense_variant		1	31410	3.1837e-05	0	0	0	8718	0	0	0	848	0	0	0	290	0	0	0	1560	0	0	0	3476	0	0	1	15432	0	0	0	1086	0	0	0	0	0	0
136297799		T	C	gnomAD Exomes	PASS	NA	p.Cys360Arg	p.Cys360Arg	c.1078T>C	missense_variant		1	166774	5.99614e-06	0	0	0	9976	0	0	0	25556	0	0	0	8664	0	0	0	12634	0	0	0	15272	0	0	1	66648	0	0	0	4650	0	0	0	23374	0	0
136297804	rs587606690	C	T	gnomAD Exomes,gnomAD Genomes	PASS	PASS	p.Ala261Val	p.Ala261Val	c.782C>T	missense_variant		2	196772	1.0164e-05	0	0	1	18552	0	0	1	26274	0	0	0	8938	0	0	0	14088	0	0	0	18488	0	0	0	81436	0	0	0	5706	0	0	0	23290	0	0
136297805	rs781924046	G	A	gnomAD Exomes,gnomAD Genomes	PASS	PASS	p.Val362Met	p.Val362Met	c.1084G>A	missense_variant		12	196098	6.11939e-05	0	0	0	18516	0	0	0	26226	0	0	0	8928	0	0	0	14006	0	0	0	18370	0	0	1	81096	0	0	1	5684	0	0	10	23272	0	0
136297808		G	A	gnomAD Exomes	PASS	NA	p.Trp262Ter	p.Trp262Ter	c.786G>A	stop_gained	lof_flag	1	162594	6.15029e-06	0	0	0	9604	0	0	0	25250	0	0	0	8626	0	0	0	12218	0	0	0	14588	0	0	0	64604	0	0	0	4562	0	0	1	23142	0	0
136298496		AGTGGTGCTCCAAGG	A	gnomAD Genomes	NA	PASS	p.Trp365SerfsTer20	p.Trp365SerfsTer20	c.1094_1107del	splice_acceptor_variant		1	31260	3.19898e-05	0	0	0	8650	0	0	0	846	0	0	0	290	0	0	0	1558	0	0	0	3474	0	0	1	15358	0	0	0	1084	0	0	0	0	0	0
136298503		C	T	gnomAD Exomes,gnomAD Genomes	PASS	PASS	p.Ala266Val	p.Ala266Val	c.797C>T	missense_variant		3	280828	1.06827e-05	0	0	0	24816	0	0	2	35412	0	0	0	10326	0	0	0	19938	0	0	0	24776	0	0	0	127746	0	0	1	7198	0	0	0	30616	0	0
136298505	rs782270618	C	G	gnomAD Exomes	PASS	NA	p.Ser367Cys	p.Ser367Cys	c.1100C>G	missense_variant		6	249654	2.40333e-05	0	0	0	16156	0	0	0	34566	0	0	0	10036	0	0	0	18378	0	0	5	21334	0	0	1	112450	0	0	0	6118	0	0	0	30616	0	0
136298509	rs374597782	G	C	gnomAD Exomes,gnomAD Genomes	PASS	PASS	p.Lys368Asn	p.Lys368Asn	c.1104G>C	missense_variant		13	281064	4.62528e-05	0	0	12	24828	0	0	1	35410	0	0	0	10330	0	0	0	19936	0	0	0	24798	0	0	0	127948	0	0	0	7200	0	0	0	30614	0	0
136298513	rs145252342	C	T	gnomAD Exomes	PASS	NA	p.Arg370Cys	p.Arg370Cys	c.1108C>T	missense_variant		5	249702	2.00239e-05	0	0	0	16146	0	0	0	34564	0	0	0	10042	0	0	0	18374	0	0	0	21292	0	0	5	112556	0	0	0	6114	0	0	0	30614	0	0
136298514	rs200406381	G	A	gnomAD Exomes,gnomAD Genomes	PASS	PASS	p.Arg370His	p.Arg370His	c.1109G>A	missense_variant		27	281036	9.60731e-05	0	0	24	24822	0	0	2	35412	0	0	0	10334	0	0	0	19934	0	0	0	24714	0	0	1	128006	0	0	0	7200	0	0	0	30614	0	0
136298519	rs781914134	C	T	gnomAD Exomes	PASS	NA	p.Arg372Cys	p.Arg372Cys	c.1114C>T	missense_variant		4	250004	1.59997e-05	0	0	0	16174	0	0	0	34562	0	0	0	10042	0	0	3	18378	0	0	0	21370	0	0	1	112742	0	0	0	6120	0	0	0	30616	0	0
136298520	rs782091585	G	A	gnomAD Exomes	PASS	NA	p.Arg372His	p.Arg372His	c.1115G>A	missense_variant		3	249992	1.20004e-05	0	0	0	16172	0	0	3	34564	0	0	0	10042	0	0	0	18380	0	0	0	21316	0	0	0	112786	0	0	0	6118	0	0	0	30614	0	0
136298521	rs782153255	C	T	gnomAD Exomes	PASS	NA	p.Ala272Val	p.Ala272Val	c.815C>T	missense_variant		2	250128	7.99591e-06	0	0	0	16178	0	0	0	34566	0	0	0	10042	0	0	0	18380	0	0	0	21394	0	0	0	112838	0	0	0	6118	0	0	2	30612	0	0
136298522		TC	T	gnomAD Exomes	PASS	NA	p.Leu374TrpfsTer4	p.Leu374TrpfsTer4	c.1120del	frameshift_variant		2	250176	7.99437e-06	0	0	0	16180	0	0	0	34566	0	0	0	10042	0	0	0	18380	0	0	0	21394	0	0	1	112880	0	0	0	6120	0	0	1	30614	0	0
136298527		G	C	gnomAD Exomes	PASS	NA	p.Trp274Ser	p.Trp274Ser	c.821G>C	missense_variant		1	250160	3.99744e-06	0	0	0	16172	0	0	0	34564	0	0	0	10040	0	0	0	18378	0	0	0	21368	0	0	0	112900	0	0	0	6122	0	0	1	30616	0	0
136298528	rs371969346	G	T	gnomAD Exomes	PASS	NA	p.Val375Leu	p.Val375Leu	c.1123G>T	missense_variant		5	250210	1.99832e-05	0	0	0	16176	0	0	0	34562	0	0	0	10040	0	0	0	18378	0	0	0	21390	0	0	5	112928	0	0	0	6120	0	0	0	30616	0	0
136298529		T	C	gnomAD Exomes	PASS	NA	p.Val375Ala	p.Val375Ala	c.1124T>C	missense_variant		1	250226	3.99639e-06	0	0	0	16180	0	0	0	34566	0	0	0	10046	0	0	0	18380	0	0	0	21402	0	0	0	112920	0	0	1	6116	0	0	0	30616	0	0
136298530	rs782806684	GGAGCT	G	gnomAD Exomes	PASS	NA	p.Glu376AspfsTer12	p.Glu376AspfsTer12	c.1128_1132del	frameshift_variant		1	250276	3.99559e-06	0	0	1	16186	0	0	0	34566	0	0	0	10048	0	0	0	18380	0	0	0	21400	0	0	0	112964	0	0	0	6118	0	0	0	30614	0	0
136298535		T	C	gnomAD Exomes	PASS	NA	p.Ter277ArgextTer3	p.Ter277ArgextTer3	c.829T>C	stop_lost		1	250362	3.99422e-06	0	0	0	16196	0	0	1	34562	0	0	0	10042	0	0	0	18378	0	0	0	21424	0	0	0	113028	0	0	0	6116	0	0	0	30616	0	0
136298538	rs782003178	C	A	gnomAD Exomes	PASS	NA	p.Thr378Asn	p.Thr378Asn	c.1133C>A	missense_variant		1	250344	3.9945e-06	0	0	0	16192	0	0	0	34566	0	0	0	10048	0	0	0	18378	0	0	0	21408	0	0	1	113016	0	0	0	6120	0	0	0	30616	0	0
136298538	rs782003178	C	G	gnomAD Exomes	PASS	NA	p.Thr378Ser	p.Thr378Ser	c.1133C>G	missense_variant		1	250344	3.9945e-06	0	0	0	16192	0	0	0	34566	0	0	0	10048	0	0	0	18378	0	0	0	21408	0	0	1	113016	0	0	0	6120	0	0	0	30616	0	0
136298543	rs782810090	A	G	gnomAD Exomes	PASS	NA	p.Ile380Val	p.Ile380Val	c.1138A>G	missense_variant		1	250508	3.99189e-06	0	0	0	16204	0	0	0	34570	0	0	0	10046	0	0	0	18380	0	0	0	21454	0	0	1	113112	0	0	0	6126	0	0	0	30616	0	0
136298555	rs587613745	C	T	gnomAD Exomes	PASS	NA	p.His384Tyr	p.His384Tyr	c.1150C>T	missense_variant		3	250574	1.19725e-05	0	0	2	16202	0	0	1	34572	0	0	0	10048	0	0	0	18378	0	0	0	21464	0	0	0	113170	0	0	0	6124	0	0	0	30616	0	0
136298556		A	T	gnomAD Genomes	NA	PASS	p.His384Leu	p.His384Leu	c.1151A>T	missense_variant		1	31286	3.19632e-05	0	0	1	8668	0	0	0	848	0	0	0	290	0	0	0	1558	0	0	0	3470	0	0	0	15368	0	0	0	1084	0	0	0	0	0	0
136298561	rs142214608	C	T	gnomAD Exomes,gnomAD Genomes	PASS	PASS	p.Arg386Cys	p.Arg386Cys	c.1156C>T	missense_variant		81	281816	0.000287422	0	0	67	24878	0	0	6	35418	0	0	0	10336	0	0	0	19938	0	0	0	24920	0	0	7	128506	0	0	0	7204	0	0	1	30616	0	0
136298561	rs142214608	C	A	gnomAD Exomes,gnomAD Genomes	PASS	PASS	p.Arg386Ser	p.Arg386Ser	c.1156C>A	missense_variant		7	281816	2.48389e-05	0	0	7	24878	0	0	0	35418	0	0	0	10336	0	0	0	19938	0	0	0	24920	0	0	0	128506	0	0	0	7204	0	0	0	30616	0	0
136298562	rs151048660	G	A	gnomAD Exomes,gnomAD Genomes	PASS	PASS	p.Arg386His	p.Arg386His	c.1157G>A	missense_variant		82	281782	0.000291005	0	0	1	24888	0	0	6	35418	0	0	10	10332	0	0	0	19938	0	0	0	24882	0	0	42	128506	0	0	3	7204	0	0	20	30614	0	0
136298572	rs782641144	C	G	gnomAD Exomes	PASS	NA	p.Ser389Arg	p.Ser389Arg	c.1167C>G	missense_variant		1	250528	3.99157e-06	0	0	1	16212	0	0	0	34566	0	0	0	10048	0	0	0	18382	0	0	0	21466	0	0	0	113122	0	0	0	6118	0	0	0	30614	0	0
136298574	rs374655146	G	A	gnomAD Exomes,gnomAD Genomes	PASS	PASS	p.Trp390Ter	p.Trp390Ter	c.1169G>A	stop_gained		3	281836	1.06445e-05	0	0	0	24890	0	0	0	35420	0	0	0	10338	0	0	0	19942	0	0	0	24928	0	0	3	128498	0	0	0	7206	0	0	0	30614	0	0
136298575	rs281875306	G	C	gnomAD Exomes	PASS	NA	p.Trp390Cys	p.Trp390Cys	c.1170G>C	missense_variant		2	250534	7.98295e-06	0	0	0	16216	0	0	1	34570	0	0	0	10046	0	0	0	18380	0	0	0	21464	0	0	1	113124	0	0	0	6120	0	0	0	30614	0	0
136298579	rs782530823	C	T	gnomAD Exomes	PASS	NA	p.Pro392Ser	p.Pro392Ser	c.1174C>T	missense_variant		1	250544	3.99131e-06	0	0	0	16220	0	0	0	34572	0	0	0	10044	0	0	0	18380	0	0	0	21452	0	0	1	113140	0	0	0	6122	0	0	0	30614	0	0
136298582	rs782570540	C	T	gnomAD Exomes,gnomAD Genomes	PASS	PASS	p.Arg393Ter	p.Arg393Ter	c.1177C>T	stop_gained		2	281840	7.09622e-06	0	0	0	24882	0	0	0	35420	0	0	0	10332	0	0	0	19938	0	0	0	24944	0	0	2	128506	0	0	0	7204	0	0	0	30614	0	0
136298582	rs782570540	C	G	gnomAD Exomes	PASS	NA	p.Arg393Gly	p.Arg393Gly	c.1177C>G	missense_variant		1	250550	3.99122e-06	0	0	0	16216	0	0	0	34572	0	0	0	10042	0	0	0	18380	0	0	0	21474	0	0	1	113134	0	0	0	6118	0	0	0	30614	0	0
136298583	rs140937290	G	A	gnomAD Exomes	PASS	NA	p.Arg393Gln	p.Arg393Gln	c.1178G>A	missense_variant		7	250558	2.79376e-05	0	0	0	16216	0	0	0	34570	0	0	0	10050	0	0	0	18382	0	0	3	21464	0	0	2	113146	0	0	1	6118	0	0	1	30612	0	0
136298587	rs587750968	T	A	gnomAD Exomes	PASS	NA	p.Ser394Arg	p.Ser394Arg	c.1182T>A	missense_variant		1	250596	3.99049e-06	0	0	1	16212	0	0	0	34568	0	0	0	10048	0	0	0	18384	0	0	0	21492	0	0	0	113160	0	0	0	6118	0	0	0	30614	0	0
136298594		T	C	gnomAD Exomes	PASS	NA	p.Ser397Pro	p.Ser397Pro	c.1189T>C	missense_variant		1	250584	3.99068e-06	0	0	0	16216	0	0	0	34572	0	0	0	10042	0	0	0	18384	0	0	0	21468	0	0	0	113168	0	0	1	6120	0	0	0	30614	0	0
136298595		C	T	gnomAD Exomes	PASS	NA	p.Ser397Phe	p.Ser397Phe	c.1190C>T	missense_variant		1	250504	3.99195e-06	0	0	0	16208	0	0	0	34572	0	0	0	10046	0	0	0	18382	0	0	0	21436	0	0	0	113128	0	0	1	6118	0	0	0	30614	0	0
136298597	rs376606652	C	T	gnomAD Exomes	PASS	NA	p.Arg398Cys	p.Arg398Cys	c.1192C>T	missense_variant		2	250504	7.9839e-06	0	0	0	16210	0	0	1	34572	0	0	0	10040	0	0	0	18382	0	0	0	21426	0	0	1	113140	0	0	0	6120	0	0	0	30614	0	0
136298598	rs121908471	G	A	gnomAD Genomes	NA	PASS	p.Arg398His	p.Arg398His	c.1193G>A	missense_variant		1	31296	3.1953e-05	0	0	1	8668	0	0	0	848	0	0	0	290	0	0	0	1560	0	0	0	3470	0	0	0	15374	0	0	0	1086	0	0	0	0	0	0
136298606	rs782033728	G	A	gnomAD Exomes	PASS	NA	p.Gly401Arg	p.Gly401Arg	c.1201G>A	missense_variant		1	250520	3.9917e-06	0	0	0	16210	0	0	0	34570	0	0	0	10046	0	0	0	18384	0	0	0	21424	0	0	0	113154	0	0	0	6118	0	0	1	30614	0	0
136298607		G	T	gnomAD Exomes,gnomAD Genomes	PASS	PASS	p.Gly401Val	p.Gly401Val	c.1202G>T	missense_variant		3	281852	1.06439e-05	0	0	0	24888	0	0	0	35420	0	0	0	10336	0	0	0	19944	0	0	3	24896	0	0	0	128548	0	0	0	7206	0	0	0	30614	0	0
136298613	rs782072116	G	T	gnomAD Exomes	PASS	NA	p.Gly403Val	p.Gly403Val	c.1208G>T	missense_variant		1	250578	3.99077e-06	0	0	0	16214	0	0	0	34570	0	0	0	10046	0	0	0	18388	0	0	0	21424	0	0	0	113210	0	0	0	6112	0	0	1	30614	0	0
136298622		C	T	gnomAD Exomes	PASS	NA	p.Thr406Ile	p.Thr406Ile	c.1217C>T	missense_variant		1	250498	3.99205e-06	0	0	0	16224	0	0	0	34566	0	0	0	10046	0	0	1	18388	0	0	0	21372	0	0	0	113176	0	0	0	6114	0	0	0	30612	0	0
136298627		A	T	gnomAD Exomes	PASS	NA	p.Arg408Trp	p.Arg408Trp	c.1222A>T	missense_variant		1	250558	3.99109e-06	0	0	0	16236	0	0	1	34570	0	0	0	10054	0	0	0	18386	0	0	0	21362	0	0	0	113222	0	0	0	6114	0	0	0	30614	0	0
136298637	rs140582930	G	A	gnomAD Exomes	PASS	NA	p.Cys411Tyr	p.Cys411Tyr	c.1232G>A	missense_variant		2	250476	7.9848e-06	0	0	2	16230	0	0	0	34572	0	0	0	10056	0	0	0	18390	0	0	0	21292	0	0	0	113204	0	0	0	6118	0	0	0	30614	0	0
136298762	rs782657509	C	T	gnomAD Exomes	PASS	NA	p.Pro416Ser	p.Pro416Ser	c.1246C>T	missense_variant		1	251070	3.98295e-06	0	0	0	16242	0	0	0	34566	0	0	0	10066	0	0	0	18392	0	0	0	21588	0	0	1	113468	0	0	0	6132	0	0	0	30616	0	0
136298770	rs781886798	T	A	gnomAD Exomes	PASS	NA	p.Phe418Leu	p.Phe418Leu	c.1254T>A	missense_variant		1	250944	3.98495e-06	0	0	0	16230	0	0	0	34570	0	0	0	10060	0	0	1	18392	0	0	0	21564	0	0	0	113386	0	0	0	6126	0	0	0	30616	0	0
136298770	rs781886798	T	TGGG	gnomAD Exomes	PASS	NA	p.Gly420dup	p.Gly420dup	c.1258_1260dup	inframe_insertion		1	250944	3.98495e-06	0	0	0	16230	0	0	0	34570	0	0	0	10060	0	0	0	18392	0	0	0	21564	0	0	1	113386	0	0	0	6126	0	0	0	30616	0	0
136298772	rs1024726284	G	T	gnomAD Genomes	NA	PASS	p.Gly419Val	p.Gly419Val	c.1256G>T	missense_variant		1	31340	3.19081e-05	0	0	0	8694	0	0	1	848	0	0	0	288	0	0	0	1560	0	0	0	3470	0	0	0	15394	0	0	0	1086	0	0	0	0	0	0
136298777	rs145825553	C	T	gnomAD Exomes,gnomAD Genomes	PASS	PASS	p.Arg421Cys	p.Arg421Cys	c.1261C>T	missense_variant		201	282410	0.000711731	0	0	3	24934	0	0	39	35418	0	0	1	10348	0	0	0	19952	0	0	3	25034	0	0	97	128888	0	0	3	7220	0	0	55	30616	0	0
136298778	rs782541751	G	A	gnomAD Exomes	PASS	NA	p.Arg421His	p.Arg421His	c.1262G>A	missense_variant		5	251090	1.99132e-05	0	0	1	16242	0	0	2	34570	0	0	0	10062	0	0	0	18394	0	0	0	21574	0	0	2	113500	0	0	0	6132	0	0	0	30616	0	0
136298778	rs782541751	G	C	gnomAD Exomes,gnomAD Genomes	PASS	PASS	p.Arg421Pro	p.Arg421Pro	c.1262G>C	missense_variant		8	282436	2.8325e-05	0	0	0	24936	0	0	8	35418	0	0	0	10350	0	0	0	19950	0	0	0	25042	0	0	0	128906	0	0	0	7218	0	0	0	30616	0	0
136298783	rs782492477	T	C	gnomAD Exomes	PASS	NA	p.Cys423Arg	p.Cys423Arg	c.1267T>C	missense_variant		1	251108	3.98235e-06	0	0	0	16242	0	0	0	34572	0	0	0	10062	0	0	0	18394	0	0	0	21580	0	0	0	113508	0	0	0	6134	0	0	1	30616	0	0
136298784		G	A	gnomAD Exomes	PASS	NA	p.Cys423Tyr	p.Cys423Tyr	c.1268G>A	missense_variant		1	251090	3.98264e-06	0	0	0	16240	0	0	0	34572	0	0	0	10062	0	0	0	18392	0	0	0	21568	0	0	1	113506	0	0	0	6134	0	0	0	30616	0	0
136298786		G	T	gnomAD Exomes	PASS	NA	p.Val424Phe	p.Val424Phe	c.1270G>T	missense_variant		2	251040	7.96686e-06	0	0	0	16240	0	0	0	34572	0	0	0	10062	0	0	0	18392	0	0	0	21550	0	0	0	113474	0	0	0	6134	0	0	2	30616	0	0
136298790	rs782602523	G	T	gnomAD Exomes	PASS	NA	p.Gly425Val	p.Gly425Val	c.1274G>T	missense_variant		1	251006	3.98397e-06	0	0	0	16240	0	0	0	34572	0	0	0	10054	0	0	0	18392	0	0	0	21544	0	0	1	113456	0	0	0	6132	0	0	0	30616	0	0
136298790	rs782602523	G	A	gnomAD Exomes	PASS	NA	p.Gly425Asp	p.Gly425Asp	c.1274G>A	missense_variant		2	251006	7.96794e-06	0	0	0	16240	0	0	0	34572	0	0	0	10054	0	0	2	18392	0	0	0	21544	0	0	0	113456	0	0	0	6132	0	0	0	30616	0	0
136298798	rs782519493	C	T	gnomAD Exomes	PASS	NA	p.Leu428Phe	p.Leu428Phe	c.1282C>T	missense_variant		1	250910	3.98549e-06	0	0	0	16240	0	0	0	34570	0	0	0	10054	0	0	1	18392	0	0	0	21500	0	0	0	113412	0	0	0	6126	0	0	0	30616	0	0
136298799	rs782682017	T	C	gnomAD Exomes	PASS	NA	p.Leu428Pro	p.Leu428Pro	c.1283T>C	missense_variant		1	250900	3.98565e-06	0	0	0	16238	0	0	0	34570	0	0	0	10054	0	0	0	18392	0	0	0	21494	0	0	1	113410	0	0	0	6126	0	0	0	30616	0	0
136298805	rs782278375	C	T	gnomAD Exomes	PASS	NA	p.Ala430Val	p.Ala430Val	c.1289C>T	missense_variant		1	250716	3.98858e-06	0	0	0	16232	0	0	0	34568	0	0	0	10054	0	0	0	18392	0	0	0	21372	0	0	1	113356	0	0	0	6126	0	0	0	30616	0	0
136298807	rs781915989	G	A	gnomAD Exomes	PASS	NA	p.Glu431Lys	p.Glu431Lys	c.1291G>A	missense_variant		4	250706	1.59549e-05	0	0	1	16236	0	0	0	34570	0	0	0	10054	0	0	0	18392	0	0	0	21350	0	0	2	113366	0	0	0	6124	0	0	1	30614	0	0
136298809	rs782224267	G	C	gnomAD Exomes	PASS	NA	p.Glu431Asp	p.Glu431Asp	c.1293G>C	missense_variant		1	250696	3.98889e-06	0	0	0	16236	0	0	0	34568	0	0	0	10052	0	0	0	18392	0	0	0	21342	0	0	1	113364	0	0	0	6126	0	0	0	30616	0	0
136298812	rs141471395	G	A	gnomAD Exomes,gnomAD Genomes	PASS	PASS	p.Met432Ile	p.Met432Ile	c.1296G>A	missense_variant		5	282034	1.77284e-05	0	0	4	24928	0	0	0	35418	0	0	0	10344	0	0	0	19952	0	0	0	24818	0	0	1	128754	0	0	0	7206	0	0	0	30614	0	0
136298822		CAGGT	C	gnomAD Exomes	PASS	NA	c.1308+2_1308+5delTAGG		c.1308+2_1308+5del	splice_donor_variant		1	250402	3.99358e-06	0	0	1	16226	0	0	0	34562	0	0	0	10052	0	0	0	18386	0	0	0	21198	0	0	0	113248	0	0	0	6118	0	0	0	30612	0	0
136298824	rs587642546	G	C	gnomAD Exomes	PASS	NA	p.Gln436His	p.Gln436His	c.1308G>C	missense_variant	lc_lof,os_lof	1	250306	3.99511e-06	0	0	0	16230	0	0	0	34564	0	0	0	10052	0	0	0	18386	0	0	0	21126	0	0	0	113214	0	0	0	6120	0	0	1	30614	0	0
136301950		C	A	gnomAD Exomes	PASS	NA	p.Ala437Asp	p.Ala437Asp	c.1310C>A	missense_variant		1	195232	5.12211e-06	0	0	0	11738	0	0	0	29266	0	0	0	8940	0	0	1	15372	0	0	0	16996	0	0	0	82200	0	0	0	5022	0	0	0	25698	0	0
136301955	rs748223519	G	A	gnomAD Exomes	PASS	NA	p.Glu439Lys	p.Glu439Lys	c.1315G>A	missense_variant		1	200714	4.98221e-06	0	0	0	12178	0	0	0	29718	0	0	0	9022	0	0	1	15628	0	0	0	17336	0	0	0	85876	0	0	0	5146	0	0	0	25810	0	0
136301962		C	G	gnomAD Exomes	PASS	NA	p.Thr441Ser	p.Thr441Ser	c.1322C>G	missense_variant		1	206834	4.8348e-06	0	0	0	12562	0	0	0	30396	0	0	0	9124	0	0	0	16124	0	0	0	17576	0	0	1	89400	0	0	0	5230	0	0	0	26422	0	0
136301967	rs782174746	C	A	gnomAD Exomes,gnomAD Genomes	PASS	PASS	p.Leu443Met	p.Leu443Met	c.1327C>A	missense_variant		11	240640	4.57114e-05	0	0	0	21386	0	0	0	31486	0	0	0	9454	0	0	0	17868	0	0	0	21180	0	0	11	106312	0	0	0	6362	0	0	0	26592	0	0
136301973	rs781813768	T	G	gnomAD Exomes	PASS	NA	p.Phe445Val	p.Phe445Val	c.1333T>G	missense_variant		1	210778	4.74433e-06	0	0	0	12824	0	0	0	30714	0	0	0	9186	0	0	0	16352	0	0	0	17822	0	0	0	91854	0	0	0	5326	0	0	1	26700	0	0
136301976	rs782733359	A	G	gnomAD Exomes,gnomAD Genomes	PASS	PASS	p.Met446Val	p.Met446Val	c.1336A>G	missense_variant		5	241716	2.06854e-05	0	0	1	21382	0	0	0	31526	0	0	0	9476	0	0	0	17898	0	0	0	21252	0	0	3	107130	0	0	1	6380	0	0	0	26672	0	0
136301978	rs781815925	G	T	gnomAD Exomes,gnomAD Genomes	PASS	PASS	p.Met446Ile	p.Met446Ile	c.1338G>T	missense_variant		9	241524	3.72634e-05	0	0	0	21338	0	0	0	31494	0	0	0	9458	0	0	9	17844	0	0	0	21272	0	0	0	107092	0	0	0	6374	0	0	0	26652	0	0
136301980	rs782630536	C	T	gnomAD Exomes,gnomAD Genomes	PASS	PASS	p.Ser447Leu	p.Ser447Leu	c.1340C>T	missense_variant		7	239708	2.92022e-05	0	0	0	21214	0	0	2	31280	0	0	0	9418	0	0	0	17690	0	0	1	21166	0	0	3	106104	0	0	0	6334	0	0	1	26502	0	0
136301982	rs2301612	C	G	gnomAD Exomes,gnomAD Genomes	PASS	PASS	p.Gln448Glu	p.Gln448Glu	c.1342C>G	missense_variant		89296	238424	0.374526	18459	0	1748	21236	87	0	12356	31068	2439	0	2745	9434	421	0	3209	17598	276	0	10034	21112	2433	0	45289	105148	9762	0	2479	6332	516	0	11436	26496	2525	0
136301985	rs121908476	C	G	gnomAD Exomes	PASS	NA	p.Gln449Glu	p.Gln449Glu	c.1345C>G	missense_variant		1	205952	4.8555e-06	0	0	0	12500	0	0	0	30064	0	0	0	9118	0	0	0	15994	0	0	0	17534	0	0	0	89274	0	0	0	5202	0	0	1	26266	0	0
136301991	rs375508823	G	T	gnomAD Genomes	NA	PASS	p.Ala451Ser	p.Ala451Ser	c.1351G>T	missense_variant		2	31266	6.39672e-05	0	0	2	8660	0	0	0	848	0	0	0	290	0	0	0	1556	0	0	0	3464	0	0	0	15364	0	0	0	1084	0	0	0	0	0	0
136301991	rs375508823	G	A	gnomAD Exomes,gnomAD Genomes	PASS	PASS	p.Ala451Thr	p.Ala451Thr	c.1351G>A	missense_variant		2	235272	8.5008e-06	0	0	1	20994	0	0	1	30648	0	0	0	9372	0	0	0	17374	0	0	0	20890	0	0	0	103618	0	0	0	6238	0	0	0	26138	0	0
136301994		A	G	gnomAD Exomes	PASS	NA	p.Arg452Gly	p.Arg452Gly	c.1354A>G	missense_variant		1	204072	4.90023e-06	0	0	0	12366	0	0	0	29742	0	0	0	9084	0	0	0	15820	0	0	0	17432	0	0	1	88312	0	0	0	5180	0	0	0	26136	0	0
136302000	rs782076268	G	A	gnomAD Exomes	PASS	NA	p.Asp454Asn	p.Asp454Asn	c.1360G>A	missense_variant		1	203756	4.90783e-06	0	0	0	12376	0	0	1	29718	0	0	0	9082	0	0	0	15704	0	0	0	17380	0	0	0	88176	0	0	0	5166	0	0	0	26154	0	0
136302003	rs587613923	G	C	gnomAD Exomes	PASS	NA	p.Gly455Arg	p.Gly455Arg	c.1363G>C	missense_variant		3	204050	1.47023e-05	0	0	0	12410	0	0	0	29712	0	0	0	9092	0	0	0	15704	0	0	0	17442	0	0	1	88352	0	0	0	5164	0	0	2	26174	0	0
136302003	rs587613923	G	A	gnomAD Exomes,gnomAD Genomes	PASS	PASS	p.Gly455Ser	p.Gly455Ser	c.1363G>A	missense_variant		10	235356	4.24888e-05	0	0	6	21090	0	0	2	30560	0	0	0	9382	0	0	1	17252	0	0	0	20910	0	0	0	103738	0	0	1	6250	0	0	0	26174	0	0
136302006	rs781977102	C	G	gnomAD Exomes	PASS	NA	p.Gln456Glu	p.Gln456Glu	c.1366C>G	missense_variant		3	203288	1.47574e-05	0	0	0	12320	0	0	0	29588	0	0	0	9076	0	0	3	15670	0	0	0	17416	0	0	0	87912	0	0	0	5150	0	0	0	26156	0	0
136302008	rs36220239	G	T	gnomAD Exomes,gnomAD Genomes	PASS	PASS	p.Gln456His	p.Gln456His	c.1368G>T	missense_variant		1211	234364	0.00516718	31	0	1105	20956	31	0	83	30410	0	0	0	9360	0	0	0	17168	0	0	0	20866	0	0	10	103280	0	0	13	6238	0	0	0	26086	0	0
136302010	rs36220240	C	T	gnomAD Exomes,gnomAD Genomes	PASS	PASS	p.Pro457Leu	p.Pro457Leu	c.1370C>T	missense_variant		526	234064	0.00224725	1	0	8	21018	0	0	49	30342	0	0	1	9346	0	0	1	17148	0	0	119	20848	0	0	325	103052	1	0	14	6246	0	0	9	26064	0	0
136302016	rs782733057	G	C	gnomAD Exomes	PASS	NA	p.Arg459Pro	p.Arg459Pro	c.1376G>C	missense_variant		1	203930	4.90364e-06	0	0	0	12408	0	0	1	29588	0	0	0	9086	0	0	0	15684	0	0	0	17468	0	0	0	88436	0	0	0	5166	0	0	0	26094	0	0
136302016	rs782733057	G	T	gnomAD Exomes	PASS	NA	p.Arg459Leu	p.Arg459Leu	c.1376G>T	missense_variant		2	203930	9.80729e-06	0	0	1	12408	0	0	0	29588	0	0	0	9086	0	0	0	15684	0	0	0	17468	0	0	1	88436	0	0	0	5166	0	0	0	26094	0	0
136302016	rs782733057	G	A	gnomAD Exomes,gnomAD Genomes	PASS	PASS	p.Arg459His	p.Arg459His	c.1376G>A	missense_variant		4	235268	1.70019e-05	0	0	0	21096	0	0	1	30436	0	0	0	9376	0	0	1	17242	0	0	0	20938	0	0	2	103832	0	0	0	6254	0	0	0	26094	0	0
136302022		C	T	gnomAD Exomes	PASS	NA	p.Ser461Phe	p.Ser461Phe	c.1382C>T	missense_variant		1	204234	4.89634e-06	0	0	0	12376	0	0	0	29560	0	0	0	9064	0	0	0	15674	0	0	0	17488	0	0	1	88762	0	0	0	5144	0	0	0	26166	0	0
136302025	rs782497226	C	T	gnomAD Exomes	PASS	NA	p.Pro462Leu	p.Pro462Leu	c.1385C>T	missense_variant		3	203862	1.47158e-05	0	0	0	12352	0	0	1	29488	0	0	0	9032	0	0	0	15642	0	0	0	17508	0	0	2	88532	0	0	0	5148	0	0	0	26160	0	0
136302027	rs782279962	G	C	gnomAD Exomes,gnomAD Genomes	PASS	PASS	p.Gly463Arg	p.Gly463Arg	c.1387G>C	missense_variant		7	236226	2.96326e-05	0	0	0	21130	0	0	2	30436	0	0	0	9338	0	0	0	17252	0	0	0	21024	0	0	5	104576	0	0	0	6244	0	0	0	26226	0	0
136302027	rs782279962	G	A	gnomAD Exomes	PASS	NA	p.Gly463Ser	p.Gly463Ser	c.1387G>A	missense_variant		1	204854	4.88153e-06	0	0	0	12430	0	0	0	29588	0	0	0	9048	0	0	1	15694	0	0	0	17552	0	0	0	89156	0	0	0	5160	0	0	0	26226	0	0
136302030	rs587768675	GGC	G	gnomAD Exomes	PASS	NA	p.Ala465LeufsTer68	p.Ala465LeufsTer68	c.1393_1394del	frameshift_variant		1	204864	4.88129e-06	0	0	0	12490	0	0	1	29552	0	0	0	9050	0	0	0	15686	0	0	0	17536	0	0	0	89240	0	0	0	5160	0	0	0	26150	0	0
136302030	rs587768675	G	A	gnomAD Exomes,gnomAD Genomes	PASS	PASS	p.Gly464Ser	p.Gly464Ser	c.1390G>A	missense_variant		41	236232	0.000173558	0	0	2	21188	0	0	0	30400	0	0	0	9340	0	0	38	17244	0	0	0	21010	0	0	0	104654	0	0	0	6246	0	0	1	26150	0	0
136302033		G	A	gnomAD Exomes	PASS	NA	p.Ala465Thr	p.Ala465Thr	c.1393G>A	missense_variant		4	206508	1.93697e-05	0	0	1	12634	0	0	0	29664	0	0	0	9090	0	0	2	15778	0	0	0	17622	0	0	1	90278	0	0	0	5174	0	0	0	26268	0	0
136302041		C	A	gnomAD Exomes	PASS	NA	p.Phe467Leu	p.Phe467Leu	c.1401C>A	missense_variant		1	210626	4.74775e-06	0	0	0	12968	0	0	0	30150	0	0	0	9156	0	0	0	16036	0	0	0	17872	0	0	1	92608	0	0	0	5272	0	0	0	26564	0	0
136302041		C	G	gnomAD Exomes	PASS	NA	p.Phe467Leu	p.Phe467Leu	c.1401C>G	missense_variant		6	210626	2.84865e-05	0	0	0	12968	0	0	6	30150	0	0	0	9156	0	0	0	16036	0	0	0	17872	0	0	0	92608	0	0	0	5272	0	0	0	26564	0	0
136302049		G	A	gnomAD Exomes	PASS	NA	p.Trp470Ter	p.Trp470Ter	c.1409G>A	stop_gained		1	212294	4.71045e-06	0	0	0	13086	0	0	0	30278	0	0	0	9154	0	0	0	16106	0	0	0	17930	0	0	0	93714	0	0	0	5318	0	0	1	26708	0	0
136302052	rs781992856	G	T	gnomAD Exomes	PASS	NA	p.Gly471Val	p.Gly471Val	c.1412G>T	missense_variant		9	213352	4.21838e-05	0	0	0	13156	0	0	0	30430	0	0	0	9180	0	0	0	16210	0	0	0	17960	0	0	0	94286	0	0	1	5338	0	0	8	26792	0	0
136302063	rs11575933	C	T	gnomAD Exomes,gnomAD Genomes	PASS	PASS	p.Pro475Ser	p.Pro475Ser	c.1423C>T	missense_variant		1333	248414	0.00536604	19	0	2	22056	0	0	642	31714	10	0	99	9560	2	0	273	17908	2	0	178	21692	3	0	72	111840	1	0	21	6470	0	0	46	27174	1	0
136302072		C	G	gnomAD Exomes	PASS	NA	p.Gln478Glu	p.Gln478Glu	c.1432C>G	missense_variant		2	217680	9.1878e-06	0	0	0	13280	0	0	2	31128	0	0	0	9296	0	0	0	16424	0	0	0	18192	0	0	0	96658	0	0	0	5412	0	0	0	27290	0	0
136302074	rs782472621	A	AG	gnomAD Exomes	PASS	NA	c.1435+1dupG		c.1435+1dup	frameshift_variant		2	218460	9.15499e-06	0	0	0	13300	0	0	0	31244	0	0	0	9308	0	0	2	16478	0	0	0	18290	0	0	0	97066	0	0	0	5416	0	0	0	27358	0	0
136302878	rs782405037	T	C	gnomAD Exomes	PASS	NA	p.Leu482Pro	p.Leu482Pro	c.1445T>C	missense_variant		2	250928	7.97041e-06	0	0	0	16236	0	0	0	34584	0	0	0	10062	0	0	0	18390	0	0	0	21594	0	0	0	113320	0	0	0	6128	0	0	2	30614	0	0
136302886		C	T	gnomAD Exomes	PASS	NA	p.His485Tyr	p.His485Tyr	c.1453C>T	missense_variant		1	250976	3.98444e-06	0	0	0	16240	0	0	0	34588	0	0	0	10060	0	0	0	18392	0	0	0	21606	0	0	1	113348	0	0	0	6130	0	0	0	30612	0	0
136302888	rs199876716	CAT	C	gnomAD Exomes,gnomAD Genomes	PASS	PASS	p.Met486ValfsTer47	p.Met486ValfsTer47	c.1456_1457del	frameshift_variant		6	282390	2.12472e-05	0	0	1	24946	0	0	3	35434	0	0	0	10352	0	0	1	19950	0	0	0	25080	0	0	1	128796	0	0	0	7220	0	0	0	30612	0	0
136302890	rs782052182	T	G	gnomAD Exomes	PASS	NA	p.Met486Arg	p.Met486Arg	c.1457T>G	missense_variant		1	250998	3.9841e-06	0	0	0	16236	0	0	0	34588	0	0	0	10064	0	0	0	18392	0	0	0	21606	0	0	1	113368	0	0	0	6132	0	0	0	30612	0	0
136302895	rs782769100	C	T	gnomAD Exomes,gnomAD Genomes	PASS	PASS	p.Arg488Trp	p.Arg488Trp	c.1462C>T	missense_variant		12	282414	4.24908e-05	0	0	0	24946	0	0	6	35434	0	0	0	10356	0	0	1	19952	0	0	0	25084	0	0	4	128810	0	0	1	7220	0	0	0	30612	0	0
136302896	rs147201977	G	A	gnomAD Exomes,gnomAD Genomes	PASS	PASS	p.Arg488Gln	p.Arg488Gln	c.1463G>A	missense_variant		14	282410	4.95733e-05	0	0	7	24948	0	0	1	35436	0	0	0	10356	0	0	6	19952	0	0	0	25072	0	0	0	128816	0	0	0	7218	0	0	0	30612	0	0
136302899	rs782128293	C	T	gnomAD Exomes	PASS	NA	p.Ala489Val	p.Ala489Val	c.1466C>T	missense_variant		1	251014	3.98384e-06	0	0	0	16236	0	0	0	34590	0	0	0	10064	0	0	0	18392	0	0	0	21610	0	0	1	113380	0	0	0	6130	0	0	0	30612	0	0
136302907	rs1048590351	G	A	gnomAD Genomes	NA	PASS	p.Glu492Lys	p.Glu492Lys	c.1474G>A	missense_variant		1	31410	3.1837e-05	0	0	0	8716	0	0	0	848	0	0	0	290	0	0	0	1560	0	0	0	3476	0	0	1	15432	0	0	0	1088	0	0	0	0	0	0
136302910	rs377220995	A	C	gnomAD Exomes,gnomAD Genomes	PASS	PASS	p.Ser493Arg	p.Ser493Arg	c.1477A>C	missense_variant		11	282436	3.89469e-05	0	0	1	24948	0	0	0	35436	0	0	0	10354	0	0	7	19948	0	0	0	25090	0	0	0	128830	0	0	3	7218	0	0	0	30612	0	0
136302913	rs782437870	TTCA	T	gnomAD Exomes	PASS	NA	p.Ile495del	p.Ile495del	c.1485_1487del	inframe_deletion		1	251050	3.98327e-06	0	0	0	16234	0	0	0	34588	0	0	1	10064	0	0	0	18392	0	0	0	21620	0	0	0	113406	0	0	0	6132	0	0	0	30614	0	0
136302918	rs782540244	C	G	gnomAD Exomes	PASS	NA	p.Ile495Met	p.Ile495Met	c.1485C>G	missense_variant		2	251064	7.9661e-06	0	0	0	16232	0	0	0	34588	0	0	0	10068	0	0	0	18390	0	0	0	21618	0	0	2	113422	0	0	0	6132	0	0	0	30614	0	0
136302919	rs782574335	A	G	gnomAD Exomes	PASS	NA	p.Met496Val	p.Met496Val	c.1486A>G	missense_variant		7	251078	2.78798e-05	0	0	0	16234	0	0	2	34588	0	0	0	10068	0	0	0	18392	0	0	0	21622	0	0	5	113428	0	0	0	6132	0	0	0	30614	0	0
136302924	rs781786860	G	T	gnomAD Exomes	PASS	NA	p.Lys497Asn	p.Lys497Asn	c.1491G>T	missense_variant		1	251074	3.98289e-06	0	0	0	16236	0	0	0	34588	0	0	0	10068	0	0	0	18392	0	0	0	21618	0	0	1	113426	0	0	0	6134	0	0	0	30612	0	0
136302925	rs201457594	C	T	gnomAD Exomes	PASS	NA	p.Arg498Cys	p.Arg498Cys	c.1492C>T	missense_variant		6	251058	2.38989e-05	0	0	0	16236	0	0	3	34588	0	0	0	10062	0	0	1	18390	0	0	0	21616	0	0	2	113418	0	0	0	6134	0	0	0	30614	0	0
136302926		G	T	gnomAD Exomes	PASS	NA	p.Arg498Leu	p.Arg498Leu	c.1493G>T	missense_variant		2	251064	7.9661e-06	0	0	0	16236	0	0	0	34588	0	0	0	10062	0	0	0	18392	0	0	0	21620	0	0	0	113418	0	0	0	6134	0	0	2	30614	0	0
136302926		G	A	gnomAD Exomes	PASS	NA	p.Arg498His	p.Arg498His	c.1493G>A	missense_variant		1	251064	3.98305e-06	0	0	0	16236	0	0	0	34588	0	0	0	10062	0	0	0	18392	0	0	0	21620	0	0	1	113418	0	0	0	6134	0	0	0	30614	0	0
136302932	rs149706655	A	C	gnomAD Exomes,gnomAD Genomes	PASS	PASS	p.Asp500Ala	p.Asp500Ala	c.1499A>C	missense_variant		66	282456	0.000233665	0	0	60	24948	0	0	4	35438	0	0	0	10348	0	0	0	19952	0	0	0	25098	0	0	0	128836	0	0	2	7222	0	0	0	30614	0	0
136302934		A	G	gnomAD Exomes,gnomAD Genomes	PASS	PASS	p.Ser501Gly	p.Ser501Gly	c.1501A>G	missense_variant		3	282442	1.06216e-05	0	0	1	24942	0	0	2	35438	0	0	0	10348	0	0	0	19952	0	0	0	25102	0	0	0	128828	0	0	0	7218	0	0	0	30614	0	0
136302937	rs782419451	T	G	gnomAD Exomes	PASS	NA	p.Phe502Val	p.Phe502Val	c.1504T>G	missense_variant		1	251054	3.98321e-06	0	0	0	16236	0	0	0	34590	0	0	0	10058	0	0	1	18392	0	0	0	21624	0	0	0	113408	0	0	0	6132	0	0	0	30614	0	0
136302943	rs782200160	G	A	gnomAD Exomes	PASS	NA	p.Asp504Asn	p.Asp504Asn	c.1510G>A	missense_variant		4	251014	1.59354e-05	0	0	0	16236	0	0	1	34588	0	0	0	10056	0	0	0	18390	0	0	2	21624	0	0	1	113374	0	0	0	6132	0	0	0	30614	0	0
136302953	rs281875296	G	A	gnomAD Exomes	PASS	NA	p.Arg507Gln	p.Arg507Gln	c.1520G>A	missense_variant		5	250998	1.99205e-05	0	0	0	16236	0	0	2	34586	0	0	0	10056	0	0	0	18390	0	0	0	21622	0	0	3	113364	0	0	0	6130	0	0	0	30614	0	0
136302956	rs281875305	G	A	gnomAD Exomes	PASS	NA	p.Cys508Tyr	p.Cys508Tyr	c.1523G>A	missense_variant		1	251006	3.98397e-06	0	0	0	16236	0	0	1	34586	0	0	0	10058	0	0	0	18390	0	0	0	21622	0	0	0	113370	0	0	0	6130	0	0	0	30614	0	0
136302958	rs782089166	A	G	gnomAD Exomes	PASS	NA	p.Met509Val	p.Met509Val	c.1525A>G	missense_variant		1	251022	3.98371e-06	0	0	0	16236	0	0	0	34588	0	0	0	10060	0	0	0	18390	0	0	0	21628	0	0	0	113374	0	0	0	6130	0	0	1	30616	0	0
136302964	rs144618753	A	G	gnomAD Exomes	PASS	NA	p.Ser511Gly	p.Ser511Gly	c.1531A>G	missense_variant		1	250996	3.98413e-06	0	0	0	16236	0	0	0	34588	0	0	0	10058	0	0	1	18390	0	0	0	21618	0	0	0	113364	0	0	0	6126	0	0	0	30616	0	0
136302968	rs782392744	G	A	gnomAD Exomes,gnomAD Genomes	PASS	PASS	p.Gly512Asp	p.Gly512Asp	c.1535G>A	missense_variant		6	282328	2.12519e-05	0	0	0	24948	0	0	0	35436	0	0	0	10348	0	0	0	19950	0	0	0	25058	0	0	6	128762	0	0	0	7212	0	0	0	30614	0	0
136302973	rs370215524	C	T	gnomAD Exomes,gnomAD Genomes	PASS	PASS	p.Arg514Trp	p.Arg514Trp	c.1540C>T	missense_variant		12	282302	4.25077e-05	0	0	0	24938	0	0	0	35436	0	0	0	10348	0	0	0	19944	0	0	1	25054	0	0	10	128756	0	0	0	7212	0	0	1	30614	0	0
136302974	rs374465629	G	A	gnomAD Exomes,gnomAD Genomes	PASS	PASS	p.Arg514Gln	p.Arg514Gln	c.1541G>A	missense_variant		4	282352	1.41667e-05	0	0	2	24944	0	0	1	35436	0	0	0	10350	0	0	0	19946	0	0	0	25066	0	0	1	128784	0	0	0	7212	0	0	0	30614	0	0
136302976		G	A	gnomAD Exomes	PASS	NA	p.Glu515Lys	p.Glu515Lys	c.1543G>A	missense_variant		1	250982	3.98435e-06	0	0	0	16230	0	0	0	34588	0	0	0	10060	0	0	0	18388	0	0	0	21602	0	0	1	113372	0	0	0	6128	0	0	0	30614	0	0
136302979		G	C	gnomAD Exomes	PASS	NA	p.Asp516His	p.Asp516His	c.1546G>C	missense_variant		1	250978	3.98441e-06	0	0	0	16234	0	0	0	34588	0	0	0	10060	0	0	0	18388	0	0	0	21600	0	0	0	113364	0	0	0	6128	0	0	1	30616	0	0
136302980	rs781807478	A	G	gnomAD Exomes	PASS	NA	p.Asp516Gly	p.Asp516Gly	c.1547A>G	missense_variant		1	250974	3.98448e-06	0	0	0	16234	0	0	0	34588	0	0	0	10060	0	0	0	18388	0	0	0	21600	0	0	0	113360	0	0	0	6128	0	0	1	30616	0	0
136302981	rs587612482	C	A	gnomAD Exomes	PASS	NA	p.Asp516Glu	p.Asp516Glu	c.1548C>A	missense_variant		6	250990	2.39053e-05	0	0	0	16238	0	0	0	34588	0	0	0	10060	0	0	0	18388	0	0	0	21598	0	0	0	113372	0	0	0	6130	0	0	6	30616	0	0
136302982	rs376459838	G	A	gnomAD Exomes	PASS	NA	p.Gly517Arg	p.Gly517Arg	c.1549G>A	missense_variant		3	250962	1.1954e-05	0	0	1	16236	0	0	2	34588	0	0	0	10054	0	0	0	18388	0	0	0	21588	0	0	0	113362	0	0	0	6130	0	0	0	30616	0	0
136302986	rs781894953	C	G	gnomAD Exomes,gnomAD Genomes	PASS	PASS	p.Thr518Ser	p.Thr518Ser	c.1553C>G	missense_variant		6	282360	2.12495e-05	0	0	0	24948	0	0	0	35436	0	0	0	10348	0	0	6	19946	0	0	0	25056	0	0	0	128792	0	0	0	7218	0	0	0	30616	0	0
136302986	rs781894953	C	A	gnomAD Exomes	PASS	NA	p.Thr518Asn	p.Thr518Asn	c.1553C>A	missense_variant		2	250964	7.96927e-06	0	0	0	16236	0	0	0	34588	0	0	0	10058	0	0	0	18388	0	0	0	21582	0	0	0	113366	0	0	0	6130	0	0	2	30616	0	0
136302992		G	A	gnomAD Exomes	PASS	NA	p.Ser520Asn	p.Ser520Asn	c.1559G>A	missense_variant		5	250972	1.99225e-05	0	0	0	16240	0	0	5	34588	0	0	0	10058	0	0	0	18390	0	0	0	21588	0	0	0	113362	0	0	0	6130	0	0	0	30616	0	0
136303004	rs782454600	C	T	gnomAD Exomes	PASS	NA	p.Ser524Leu	p.Ser524Leu	c.1571C>T	missense_variant		7	250844	2.79058e-05	0	0	0	16226	0	0	0	34588	0	0	0	10058	0	0	0	18390	0	0	0	21532	0	0	6	113308	0	0	0	6126	0	0	1	30616	0	0
136303011		C	G	gnomAD Exomes	PASS	NA	p.Ser526Arg	p.Ser526Arg	c.1578C>G	missense_variant		1	250788	3.98743e-06	0	0	0	16230	0	0	0	34588	0	0	0	10054	0	0	0	18390	0	0	0	21532	0	0	1	113260	0	0	0	6118	0	0	0	30616	0	0
136303015	rs121908473	A	G	gnomAD Exomes	PASS	NA	p.Arg528Gly	p.Arg528Gly	c.1582A>G	missense_variant		1	250712	3.98864e-06	0	0	0	16222	0	0	0	34586	0	0	0	10054	0	0	1	18390	0	0	0	21518	0	0	0	113204	0	0	0	6122	0	0	0	30616	0	0
136303367	rs782343737	C	G	gnomAD Exomes,gnomAD Genomes	PASS	PASS	p.Thr529Arg	p.Thr529Arg	c.1586C>G	missense_variant		3	282754	1.06099e-05	0	0	0	24964	0	0	0	35438	0	0	0	10366	0	0	2	19952	0	0	0	25122	0	0	0	129074	0	0	1	7222	0	0	0	30616	0	0
136303382	rs782003053	G	A	gnomAD Exomes,gnomAD Genomes	PASS	PASS	p.Gly534Asp	p.Gly534Asp	c.1601G>A	missense_variant		32	282760	0.00011317	0	0	0	24968	0	0	0	35436	0	0	0	10366	0	0	0	19952	0	0	24	25120	0	0	7	129082	0	0	0	7220	0	0	1	30616	0	0
136303388	rs782292367	T	G	gnomAD Exomes	PASS	NA	p.Met536Arg	p.Met536Arg	c.1607T>G	missense_variant		1	251376	3.9781e-06	0	0	0	16254	0	0	0	34586	0	0	0	10076	0	0	0	18394	0	0	0	21648	0	0	1	113664	0	0	0	6138	0	0	0	30616	0	0
136303396		C	T	gnomAD Genomes	NA	PASS	p.Gln539Ter	p.Gln539Ter	c.1615C>T	stop_gained		1	31376	3.18715e-05	0	0	0	8704	0	0	0	848	0	0	0	290	0	0	0	1558	0	0	1	3470	0	0	0	15418	0	0	0	1088	0	0	0	0	0	0
136303403	rs782417749	T	C	gnomAD Exomes	PASS	NA	p.Val541Ala	p.Val541Ala	c.1622T>C	missense_variant		1	251370	3.9782e-06	0	0	0	16252	0	0	0	34590	0	0	0	10076	0	0	0	18394	0	0	0	21648	0	0	0	113658	0	0	0	6136	0	0	1	30616	0	0
136303413	rs142282539	G	T	gnomAD Exomes,gnomAD Genomes	PASS	PASS	p.Arg544Ser	p.Arg544Ser	c.1632G>T	missense_variant		35	282734	0.000123791	0	0	1	24956	0	0	0	35438	0	0	0	10366	0	0	0	19952	0	0	0	25114	0	0	34	129066	0	0	0	7226	0	0	0	30616	0	0
136303442	rs782771879	C	T	gnomAD Exomes	PASS	NA	p.Thr554Met	p.Thr554Met	c.1661C>T	missense_variant		7	251276	2.78578e-05	0	0	0	16250	0	0	3	34590	0	0	0	10074	0	0	0	18394	0	0	0	21634	0	0	3	113582	0	0	0	6136	0	0	1	30616	0	0
136303450		C	G	gnomAD Exomes	PASS	NA	p.Pro557Ala	p.Pro557Ala	c.1669C>G	missense_variant		1	251192	3.98102e-06	0	0	0	16250	0	0	0	34586	0	0	0	10070	0	0	0	18394	0	0	0	21624	0	0	0	113520	0	0	0	6134	0	0	1	30614	0	0
136303451	rs905769016	C	T	gnomAD Exomes	PASS	NA	p.Pro557Leu	p.Pro557Leu	c.1670C>T	missense_variant		2	251180	7.96242e-06	0	0	1	16250	0	0	0	34586	0	0	0	10068	0	0	0	18394	0	0	0	21622	0	0	0	113510	0	0	1	6134	0	0	0	30616	0	0
136303453	rs782055634	C	T	gnomAD Exomes	PASS	NA	p.Arg558Trp	p.Arg558Trp	c.1672C>T	missense_variant		13	251160	5.17598e-05	0	0	0	16250	0	0	4	34586	0	0	0	10068	0	0	1	18392	0	0	0	21616	0	0	8	113498	0	0	0	6134	0	0	0	30616	0	0
136303454		G	A	gnomAD Exomes	PASS	NA	p.Arg558Gln	p.Arg558Gln	c.1673G>A	missense_variant		3	251172	1.1944e-05	0	0	1	16248	0	0	0	34586	0	0	0	10070	0	0	0	18392	0	0	0	21618	0	0	0	113506	0	0	0	6136	0	0	2	30616	0	0
136303460		G	T	gnomAD Genomes	NA	PASS	p.Gly560Val	p.Gly560Val	c.1679G>T	missense_variant		1	31372	3.18756e-05	0	0	0	8700	0	0	0	848	0	0	0	290	0	0	0	1560	0	0	0	3474	0	0	1	15414	0	0	0	1086	0	0	0	0	0	0
136303462	rs1000073885	T	A	gnomAD Exomes	PASS	NA	p.Ser561Thr	p.Ser561Thr	c.1681T>A	missense_variant		1	251082	3.98276e-06	0	0	0	16244	0	0	0	34584	0	0	0	10062	0	0	0	18392	0	0	0	21610	0	0	0	113442	0	0	0	6132	0	0	1	30616	0	0
136303462	rs1000073885	T	C	gnomAD Exomes	PASS	NA	p.Ser561Pro	p.Ser561Pro	c.1681T>C	missense_variant		4	251082	1.59311e-05	0	0	0	16244	0	0	0	34584	0	0	0	10062	0	0	0	18392	0	0	0	21610	0	0	3	113442	0	0	0	6132	0	0	1	30616	0	0
136303469		C	T	gnomAD Exomes	PASS	NA	p.Thr563Ile	p.Thr563Ile	c.1688C>T	missense_variant		1	250988	3.98425e-06	0	0	0	16236	0	0	0	34584	0	0	0	10058	0	0	0	18388	0	0	0	21592	0	0	1	113386	0	0	0	6128	0	0	0	30616	0	0
136303471		G	T	gnomAD Genomes	NA	PASS	p.Ala564Ser	p.Ala564Ser	c.1690G>T	missense_variant		1	31386	3.18613e-05	0	0	0	8708	0	0	0	848	0	0	0	290	0	0	0	1558	0	0	0	3476	0	0	1	15418	0	0	0	1088	0	0	0	0	0	0
136303472	rs140628579	C	A	gnomAD Exomes,gnomAD Genomes	PASS	PASS	p.Ala564Asp	p.Ala564Asp	c.1691C>A	missense_variant		47	282294	0.000166493	1	0	40	24940	0	0	4	35430	0	0	0	10344	0	0	0	19948	0	0	0	25054	0	0	1	128750	0	0	2	7214	1	0	0	30614	0	0
136303481	rs782272645	C	A	gnomAD Exomes	PASS	NA	p.Ala567Glu	p.Ala567Glu	c.1700C>A	missense_variant		11	250636	4.38883e-05	1	0	0	16208	0	0	0	34580	0	0	0	10044	0	0	0	18386	0	0	0	21518	0	0	0	113168	0	0	0	6122	0	0	11	30610	1	0
136303481	rs782272645	C	T	gnomAD Exomes,gnomAD Genomes	PASS	PASS	p.Ala567Val	p.Ala567Val	c.1700C>T	missense_variant		23	282000	8.15603e-05	0	0	0	24910	0	0	0	35428	0	0	0	10334	0	0	0	19942	0	0	10	24990	0	0	10	128578	0	0	2	7208	0	0	1	30610	0	0
136303484		G	T	gnomAD Genomes	NA	PASS	p.Arg568Ile	p.Arg568Ile	c.1703G>T	missense_variant		1	31384	3.18634e-05	0	0	0	8702	0	0	0	848	0	0	0	290	0	0	0	1558	0	0	0	3470	0	0	1	15428	0	0	0	1088	0	0	0	0	0	0
136304487	rs375509487	A	T	gnomAD Exomes	PASS	NA	p.Glu569Val	p.Glu569Val	c.1706A>T	missense_variant		1	251482	3.97643e-06	0	0	0	16254	0	0	0	34592	0	0	0	10080	0	0	0	18394	0	0	0	21648	0	0	1	113758	0	0	0	6140	0	0	0	30616	0	0
136304496	rs781840717	C	T	gnomAD Exomes	PASS	NA	p.Thr572Ile	p.Thr572Ile	c.1715C>T	missense_variant	mnv	2	251486	7.95273e-06	0	0	0	16254	0	0	0	34592	0	0	0	10080	0	0	1	18394	0	0	0	21648	0	0	1	113762	0	0	0	6140	0	0	0	30616	0	0
136304514	rs782647983	C	G	gnomAD Exomes	PASS	NA	p.Pro578Arg	p.Pro578Arg	c.1733C>G	missense_variant		1	251488	3.97633e-06	0	0	0	16256	0	0	0	34592	0	0	0	10080	0	0	0	18394	0	0	0	21644	0	0	1	113766	0	0	0	6140	0	0	0	30616	0	0
136304514	rs782647983	C	T	gnomAD Exomes	PASS	NA	p.Pro578Leu	p.Pro578Leu	c.1733C>T	missense_variant		2	251488	7.95267e-06	0	0	1	16256	0	0	0	34592	0	0	0	10080	0	0	0	18394	0	0	0	21644	0	0	1	113766	0	0	0	6140	0	0	0	30616	0	0
136304522	rs782254257	A	G	gnomAD Exomes	PASS	NA	p.Thr581Ala	p.Thr581Ala	c.1741A>G	missense_variant		2	251488	7.95267e-06	0	0	0	16256	0	0	0	34592	0	0	0	10080	0	0	1	18394	0	0	0	21646	0	0	0	113764	0	0	0	6140	0	0	1	30616	0	0
136304523	rs782427556	C	A	gnomAD Exomes	PASS	NA	p.Thr581Asn	p.Thr581Asn	c.1742C>A	missense_variant		1	251492	3.97627e-06	0	0	0	16256	0	0	0	34592	0	0	0	10080	0	0	0	18394	0	0	0	21648	0	0	0	113766	0	0	0	6140	0	0	1	30616	0	0
136304548	rs372789831	G	T	gnomAD Exomes	PASS	NA	p.Arg589Ser	p.Arg589Ser	c.1767G>T	missense_variant		2	251490	7.9526e-06	0	0	0	16254	0	0	0	34592	0	0	0	10080	0	0	0	18394	0	0	0	21648	0	0	1	113766	0	0	0	6140	0	0	1	30616	0	0
136304550		C	T	gnomAD Exomes	PASS	NA	p.Pro590Leu	p.Pro590Leu	c.1769C>T	missense_variant		1	251486	3.97636e-06	0	0	0	16254	0	0	0	34592	0	0	0	10080	0	0	0	18394	0	0	0	21648	0	0	1	113762	0	0	0	6140	0	0	0	30616	0	0
136304561		C	A	gnomAD Exomes	PASS	NA	p.His594Asn	p.His594Asn	c.1780C>A	missense_variant		1	251486	3.97636e-06	0	0	0	16254	0	0	0	34592	0	0	1	10080	0	0	0	18394	0	0	0	21648	0	0	0	113764	0	0	0	6138	0	0	0	30616	0	0
136304568	rs782077726	G	A	gnomAD Exomes	PASS	NA	c.1786+1G>A		c.1786+1G>A	splice_donor_variant		1	251482	3.97643e-06	0	0	0	16254	0	0	0	34592	0	0	0	10080	0	0	0	18394	0	0	0	21646	0	0	1	113760	0	0	0	6140	0	0	0	30616	0	0
136305463	rs782363479	A	G	gnomAD Exomes	PASS	NA	c.1787-2A>G		c.1787-2A>G	splice_acceptor_variant		1	251174	3.9813e-06	0	0	0	16244	0	0	0	34590	0	0	0	10072	0	0	0	18388	0	0	1	21620	0	0	0	113510	0	0	0	6134	0	0	0	30616	0	0
136305465	rs281875299	C	T	gnomAD Exomes	PASS	NA	p.Ala596Val	p.Ala596Val	c.1787C>T	missense_variant		3	251126	1.19462e-05	0	0	0	16244	0	0	0	34590	0	0	0	10072	0	0	0	18388	0	0	0	21600	0	0	0	113482	0	0	0	6134	0	0	3	30616	0	0
136305476	rs782036643	G	A	gnomAD Exomes,gnomAD Genomes	PASS	PASS	p.Gly600Arg	p.Gly600Arg	c.1798G>A	missense_variant		8	282614	2.83072e-05	0	0	0	24950	0	0	0	35434	0	0	0	10366	0	0	0	19952	0	0	0	25110	0	0	7	128966	0	0	1	7220	0	0	0	30616	0	0
136305479	rs782151601	G	A	gnomAD Exomes	PASS	NA	p.Gly601Arg	p.Gly601Arg	c.1801G>A	missense_variant		1	251258	3.97997e-06	0	0	1	16242	0	0	0	34588	0	0	0	10076	0	0	0	18392	0	0	0	21642	0	0	0	113568	0	0	0	6134	0	0	0	30616	0	0
136305482	rs150234885	C	T	gnomAD Exomes,gnomAD Genomes	PASS	PASS	p.Arg602Cys	p.Arg602Cys	c.1804C>T	missense_variant		9	282626	3.18442e-05	0	0	8	24950	0	0	0	35438	0	0	0	10366	0	0	0	19948	0	0	0	25104	0	0	0	128982	0	0	0	7222	0	0	1	30616	0	0
136305483		G	A	gnomAD Exomes	PASS	NA	p.Arg602His	p.Arg602His	c.1805G>A	missense_variant		1	251240	3.98026e-06	0	0	0	16242	0	0	0	34590	0	0	0	10076	0	0	0	18390	0	0	0	21618	0	0	0	113574	0	0	0	6134	0	0	1	30616	0	0
136305488	rs34256013	G	A	gnomAD Exomes,gnomAD Genomes	PASS	PASS	p.Val604Ile	p.Val604Ile	c.1810G>A	missense_variant		45	282650	0.000159208	0	0	30	24950	0	0	8	35438	0	0	0	10362	0	0	0	19950	0	0	0	25114	0	0	6	129000	0	0	1	7220	0	0	0	30616	0	0
136305491	rs781872245	G	T	gnomAD Exomes	PASS	NA	p.Val605Leu	p.Val605Leu	c.1813G>T	missense_variant		1	251228	3.98045e-06	0	0	0	16242	0	0	0	34590	0	0	0	10072	0	0	0	18388	0	0	0	21638	0	0	1	113550	0	0	0	6132	0	0	0	30616	0	0
136305491	rs781872245	G	A	gnomAD Exomes,gnomAD Genomes	PASS	PASS	p.Val605Met	p.Val605Met	c.1813G>A	missense_variant		6	282620	2.12299e-05	0	0	0	24950	0	0	1	35438	0	0	0	10362	0	0	0	19948	0	0	0	25108	0	0	5	128980	0	0	0	7218	0	0	0	30616	0	0
136305494	rs281875290	G	C	gnomAD Exomes,gnomAD Genomes	PASS	PASS	p.Ala606Pro	p.Ala606Pro	c.1816G>C	missense_variant		4	282604	1.41541e-05	0	0	3	24948	0	0	1	35436	0	0	0	10364	0	0	0	19948	0	0	0	25114	0	0	0	128964	0	0	0	7214	0	0	0	30616	0	0
136305501		A	G	gnomAD Genomes	NA	PASS	p.Lys608Arg	p.Lys608Arg	c.1823A>G	missense_variant		1	31382	3.18654e-05	0	0	1	8710	0	0	0	848	0	0	0	290	0	0	0	1560	0	0	0	3470	0	0	0	15418	0	0	0	1086	0	0	0	0	0	0
136305502	rs782450096	G	T	gnomAD Exomes	PASS	NA	p.Lys608Asn	p.Lys608Asn	c.1824G>T	missense_variant		1	251162	3.98149e-06	0	0	0	16236	0	0	0	34588	0	0	0	10072	0	0	0	18388	0	0	0	21642	0	0	1	113490	0	0	0	6130	0	0	0	30616	0	0
136305508	rs36221217	C	A	gnomAD Exomes	PASS	NA	p.Ser610Arg	p.Ser610Arg	c.1830C>A	missense_variant		1	251140	3.98184e-06	0	0	0	16232	0	0	0	34586	0	0	0	10070	0	0	0	18388	0	0	0	21640	0	0	1	113478	0	0	0	6130	0	0	0	30616	0	0
136305513	rs782219285	C	T	gnomAD Exomes	PASS	NA	p.Ser612Phe	p.Ser612Phe	c.1835C>T	missense_variant		1	251154	3.98162e-06	0	0	0	16240	0	0	0	34586	0	0	0	10072	0	0	0	18388	0	0	0	21642	0	0	0	113480	0	0	0	6130	0	0	1	30616	0	0
136305518		A	T	gnomAD Exomes	PASS	NA	p.Asn614Tyr	p.Asn614Tyr	c.1840A>T	missense_variant		1	251108	3.98235e-06	0	0	0	16232	0	0	0	34582	0	0	0	10068	0	0	1	18388	0	0	0	21642	0	0	0	113450	0	0	0	6130	0	0	0	30616	0	0
136305518		A	G	gnomAD Exomes	PASS	NA	p.Asn614Asp	p.Asn614Asp	c.1840A>G	missense_variant		1	251108	3.98235e-06	0	0	0	16232	0	0	0	34582	0	0	0	10068	0	0	0	18388	0	0	0	21642	0	0	0	113450	0	0	0	6130	0	0	1	30616	0	0
136305519	rs782396358	A	C	gnomAD Exomes,gnomAD Genomes	PASS	PASS	p.Asn614Thr	p.Asn614Thr	c.1841A>C	missense_variant		16	282490	5.66392e-05	0	0	2	24946	0	0	3	35426	0	0	1	10358	0	0	0	19946	0	0	0	25112	0	0	9	128868	0	0	1	7218	0	0	0	30616	0	0
136305524		A	G	gnomAD Exomes,gnomAD Genomes	PASS	PASS	p.Thr616Ala	p.Thr616Ala	c.1846A>G	missense_variant		3	282364	1.06246e-05	0	0	0	24932	0	0	0	35424	0	0	0	10358	0	0	0	19942	0	0	0	25098	0	0	2	128776	0	0	1	7218	0	0	0	30616	0	0
136305530	rs28647808	C	G	gnomAD Exomes,gnomAD Genomes	PASS	PASS	p.Pro618Ala	p.Pro618Ala	c.1852C>G	missense_variant		17089	282378	0.0605182	717	0	388	24944	5	0	1162	35424	26	0	774	10352	26	0	372	19944	6	0	1559	25102	60	0	11634	128774	551	0	505	7222	24	0	695	30616	19	0
136305534	rs781947512	C	T	gnomAD Exomes	PASS	NA	p.Ser619Phe	p.Ser619Phe	c.1856C>T	missense_variant		1	251014	3.98384e-06	0	0	0	16230	0	0	0	34574	0	0	0	10060	0	0	0	18388	0	0	0	21642	0	0	1	113374	0	0	0	6132	0	0	0	30614	0	0
136305537		T	A	gnomAD Exomes,gnomAD Genomes	PASS	PASS	p.Leu620His	p.Leu620His	c.1859T>A	missense_variant		4	282324	1.41681e-05	0	0	0	24934	0	0	2	35422	0	0	0	10352	0	0	0	19950	0	0	0	25102	0	0	2	128740	0	0	0	7210	0	0	0	30614	0	0
136305551	rs587721043	C	T	gnomAD Exomes,gnomAD Genomes	PASS	PASS	p.Arg625Cys	p.Arg625Cys	c.1873C>T	missense_variant		5	282286	1.77125e-05	0	0	2	24932	0	0	1	35420	0	0	0	10352	0	0	0	19940	0	0	0	25102	0	0	1	128720	0	0	0	7208	0	0	1	30612	0	0
136305552	rs36090624	G	A	gnomAD Exomes,gnomAD Genomes	PASS	PASS	p.Arg625His	p.Arg625His	c.1874G>A	missense_variant		1972	282268	0.00698627	60	0	1804	24922	60	0	131	35418	0	0	0	10350	0	0	0	19944	0	0	0	25096	0	0	19	128714	0	0	16	7212	0	0	2	30612	0	0
136305557	rs60398774	G	A	gnomAD Exomes,gnomAD Genomes	PASS	PASS	p.Glu627Lys	p.Glu627Lys	c.1879G>A	missense_variant		2	282192	7.08737e-06	0	0	1	24904	0	0	0	35414	0	0	0	10342	0	0	0	19942	0	0	0	25102	0	0	1	128670	0	0	0	7206	0	0	0	30612	0	0
136305563		A	G	gnomAD Exomes	PASS	NA	p.Arg629Gly	p.Arg629Gly	c.1885A>G	missense_variant		1	250804	3.98718e-06	0	0	0	16208	0	0	0	34558	0	0	0	10052	0	0	0	18382	0	0	0	21634	0	0	1	113234	0	0	0	6126	0	0	0	30610	0	0
136305572	rs782761353	C	G	gnomAD Exomes	PASS	NA	p.Leu632Val	p.Leu632Val	c.1894C>G	missense_variant		1	250632	3.98991e-06	0	0	0	16190	0	0	0	34548	0	0	0	10042	0	0	0	18382	0	0	0	21618	0	0	1	113124	0	0	0	6118	0	0	0	30610	0	0
136305578	rs34569244	G	A	gnomAD Exomes,gnomAD Genomes	PASS	PASS	p.Glu634Lys	p.Glu634Lys	c.1900G>A	missense_variant		4	281802	1.41944e-05	0	0	2	24864	0	0	0	35394	0	0	0	10332	0	0	0	19934	0	0	0	25066	0	0	2	128406	0	0	0	7202	0	0	0	30604	0	0
136305584	rs201704847	C	T	gnomAD Exomes	PASS	NA	p.Arg636Trp	p.Arg636Trp	c.1906C>T	missense_variant		2	250064	7.99795e-06	0	0	0	16106	0	0	0	34532	0	0	0	10026	0	0	0	18378	0	0	0	21562	0	0	1	112758	0	0	0	6100	0	0	1	30602	0	0
136305585		G	A	gnomAD Exomes	PASS	NA	p.Arg636Gln	p.Arg636Gln	c.1907G>A	missense_variant		2	250144	7.99539e-06	0	0	0	16124	0	0	0	34536	0	0	0	10028	0	0	1	18378	0	0	0	21568	0	0	1	112808	0	0	0	6100	0	0	0	30602	0	0
136305591	rs782466560	C	T	gnomAD Exomes	PASS	NA	p.Pro638Leu	p.Pro638Leu	c.1913C>T	missense_variant		2	249922	8.0025e-06	0	0	0	16112	0	0	2	34506	0	0	0	10016	0	0	0	18372	0	0	0	21556	0	0	0	112674	0	0	0	6090	0	0	0	30596	0	0
136305593	rs147166780	C	T	gnomAD Exomes,gnomAD Genomes	PASS	PASS	p.Arg639Cys	p.Arg639Cys	c.1915C>T	missense_variant		23	281068	8.18307e-05	0	0	7	24810	0	0	3	35348	0	0	0	10306	0	0	1	19918	0	0	0	24996	0	0	12	127944	0	0	0	7170	0	0	0	30576	0	0
136305594	rs138699340	G	T	gnomAD Exomes	PASS	NA	p.Arg639Leu	p.Arg639Leu	c.1916G>T	missense_variant		3	249628	1.20179e-05	0	0	3	16084	0	0	0	34496	0	0	0	10014	0	0	0	18368	0	0	0	21518	0	0	0	112514	0	0	0	6074	0	0	0	30560	0	0
136305594	rs138699340	G	A	gnomAD Exomes	PASS	NA	p.Arg639His	p.Arg639His	c.1916G>A	missense_variant		16	249628	6.40954e-05	0	0	0	16084	0	0	0	34496	0	0	0	10014	0	0	16	18368	0	0	0	21518	0	0	0	112514	0	0	0	6074	0	0	0	30560	0	0
136305599	rs782547718	G	A	gnomAD Exomes	PASS	NA	p.Glu641Lys	p.Glu641Lys	c.1921G>A	missense_variant		7	249386	2.80689e-05	0	0	0	16054	0	0	0	34478	0	0	0	10010	0	0	0	18362	0	0	0	21484	0	0	0	112358	0	0	0	6076	0	0	7	30564	0	0
136305600		A	T	gnomAD Exomes	PASS	NA	p.Glu641Val	p.Glu641Val	c.1922A>T	missense_variant		1	249420	4.0093e-06	0	0	0	16048	0	0	0	34482	0	0	1	10006	0	0	0	18368	0	0	0	21482	0	0	0	112404	0	0	0	6076	0	0	0	30554	0	0
136305602		G	A	gnomAD Exomes	PASS	NA	p.Glu642Lys	p.Glu642Lys	c.1924G>A	missense_variant		1	249330	4.01075e-06	0	0	0	16048	0	0	1	34472	0	0	0	10002	0	0	0	18368	0	0	0	21464	0	0	0	112350	0	0	0	6078	0	0	0	30548	0	0
136305608	rs782659882	C	T	gnomAD Exomes	PASS	NA	p.Arg644Cys	p.Arg644Cys	c.1930C>T	missense_variant		13	248540	5.23055e-05	0	0	0	15966	0	0	3	34432	0	0	0	9982	0	0	6	18332	0	0	0	21368	0	0	4	111914	0	0	0	6058	0	0	0	30488	0	0
136305609	rs782184721	G	A	gnomAD Exomes,gnomAD Genomes	PASS	PASS	p.Arg644His	p.Arg644His	c.1931G>A	missense_variant		5	279754	1.78728e-05	0	0	0	24664	0	0	0	35270	0	0	0	10264	0	0	2	19880	0	0	0	24800	0	0	3	127252	0	0	0	7150	0	0	0	30474	0	0
136305634		T	TG	gnomAD Genomes	NA	PASS	p.Ala653GlyfsTer2	p.Ala653GlyfsTer2	c.1957dup	frameshift_variant		1	31374	3.18735e-05	0	0	0	8704	0	0	0	848	0	0	0	290	0	0	0	1556	0	0	0	3474	0	0	1	15414	0	0	0	1088	0	0	0	0	0	0
136305636	rs587726180	C	T	gnomAD Exomes	PASS	NA	p.Ala653Val	p.Ala653Val	c.1958C>T	missense_variant		1	239958	4.1674e-06	0	0	0	15064	0	0	0	33770	0	0	0	9732	0	0	0	17834	0	0	0	20532	0	0	0	107392	0	0	0	5874	0	0	1	29760	0	0
136305647	rs782395051	G	T	gnomAD Exomes	PASS	NA	c.1968+1G>T		c.1968+1G>T	splice_donor_variant		1	231168	4.32586e-06	0	0	0	13910	0	0	0	33056	0	0	0	9542	0	0	0	17310	0	0	0	19946	0	0	0	102574	0	0	0	5718	0	0	1	29112	0	0
136307520	rs782470631	G	A	gnomAD Exomes	PASS	NA	p.Val657Ile	p.Val657Ile	c.1969G>A	missense_variant		1	251362	3.97833e-06	0	0	0	16254	0	0	0	34588	0	0	0	10074	0	0	0	18386	0	0	0	21648	0	0	0	113658	0	0	0	6138	0	0	1	30616	0	0
136307527	rs150764227	G	A	gnomAD Exomes,gnomAD Genomes	PASS	PASS	p.Arg659Lys	p.Arg659Lys	c.1976G>A	missense_variant		40	282730	0.000141478	0	0	2	24960	0	0	1	35436	0	0	0	10364	0	0	0	19946	0	0	0	25124	0	0	37	129058	0	0	0	7226	0	0	0	30616	0	0
136307529	rs587693885	C	T	gnomAD Exomes	PASS	NA	p.Arg660Trp	p.Arg660Trp	c.1978C>T	missense_variant		6	251326	2.38734e-05	0	0	1	16248	0	0	0	34588	0	0	0	10076	0	0	1	18386	0	0	0	21646	0	0	3	113628	0	0	0	6138	0	0	1	30616	0	0
136307530	rs117943654	G	A	gnomAD Exomes,gnomAD Genomes	PASS	PASS	p.Arg660Gln	p.Arg660Gln	c.1979G>A	missense_variant		5	282708	1.76861e-05	0	0	1	24958	0	0	0	35436	0	0	0	10366	0	0	1	19944	0	0	0	25122	0	0	2	129040	0	0	0	7226	0	0	1	30616	0	0
136307538	rs782199892	G	A	gnomAD Exomes	PASS	NA	p.Glu663Lys	p.Glu663Lys	c.1987G>A	missense_variant		2	251294	7.95881e-06	0	0	0	16248	0	0	0	34590	0	0	0	10078	0	0	0	18388	0	0	0	21644	0	0	1	113592	0	0	0	6138	0	0	1	30616	0	0
136307548		G	T	gnomAD Exomes	PASS	NA	p.Gly666Val	p.Gly666Val	c.1997G>T	missense_variant		1	251272	3.97975e-06	0	0	0	16246	0	0	0	34590	0	0	0	10072	0	0	0	18390	0	0	0	21648	0	0	1	113574	0	0	0	6136	0	0	0	30616	0	0
136307559	rs139214644	C	T	gnomAD Exomes,gnomAD Genomes	PASS	PASS	p.Arg670Cys	p.Arg670Cys	c.2008C>T	missense_variant		14	282658	4.95298e-05	0	0	10	24950	0	0	0	35438	0	0	0	10368	0	0	3	19946	0	0	0	25120	0	0	0	128998	0	0	0	7222	0	0	1	30616	0	0
136307560	rs149953167	G	A	gnomAD Exomes,gnomAD Genomes	PASS	PASS	p.Arg670His	p.Arg670His	c.2009G>A	missense_variant		52	282640	0.00018398	0	0	3	24952	0	0	13	35436	0	0	0	10368	0	0	2	19948	0	0	0	25122	0	0	32	128976	0	0	2	7222	0	0	0	30616	0	0
136307563	rs281875295	C	T	gnomAD Exomes	PASS	NA	p.Pro671Leu	p.Pro671Leu	c.2012C>T	missense_variant		1	251270	3.97978e-06	0	0	0	16244	0	0	0	34588	0	0	0	10078	0	0	0	18386	0	0	0	21648	0	0	1	113576	0	0	0	6134	0	0	0	30616	0	0
136307568	rs281875307	A	T	gnomAD Exomes	PASS	NA	p.Ile673Phe	p.Ile673Phe	c.2017A>T	missense_variant		1	251280	3.97962e-06	0	0	0	16246	0	0	0	34588	0	0	0	10078	0	0	0	18390	0	0	0	21648	0	0	1	113580	0	0	0	6134	0	0	0	30616	0	0
136307568	rs281875307	A	G	gnomAD Exomes	PASS	NA	p.Ile673Val	p.Ile673Val	c.2017A>G	missense_variant		2	251280	7.95925e-06	0	0	0	16246	0	0	0	34588	0	0	0	10078	0	0	1	18390	0	0	0	21648	0	0	1	113580	0	0	0	6134	0	0	0	30616	0	0
136307571	rs782028864	A	G	gnomAD Exomes	PASS	NA	p.Thr674Ala	p.Thr674Ala	c.2020A>G	missense_variant		1	251260	3.97994e-06	0	0	0	16246	0	0	1	34588	0	0	0	10078	0	0	0	18390	0	0	0	21646	0	0	0	113562	0	0	0	6134	0	0	0	30616	0	0
136307578	rs782709302	C	T	gnomAD Exomes	PASS	NA	p.Thr676Ile	p.Thr676Ile	c.2027C>T	missense_variant		1	251248	3.98013e-06	0	0	0	16248	0	0	0	34588	0	0	0	10072	0	0	0	18390	0	0	0	21648	0	0	1	113554	0	0	0	6132	0	0	0	30616	0	0
136307582	rs781784468	C	A	gnomAD Exomes	PASS	NA	p.Tyr677Ter	p.Tyr677Ter	c.2031C>A	stop_gained		1	251244	3.98019e-06	0	0	1	16248	0	0	0	34588	0	0	0	10070	0	0	0	18388	0	0	0	21648	0	0	0	113552	0	0	0	6134	0	0	0	30616	0	0
136307585	rs587765025	C	A	gnomAD Genomes	NA	PASS	p.Phe678Leu	p.Phe678Leu	c.2034C>A	missense_variant		1	31396	3.18512e-05	0	0	0	8708	0	0	0	848	0	0	0	290	0	0	0	1560	0	0	0	3474	0	0	1	15428	0	0	0	1088	0	0	0	0	0	0
136307585	rs587765025	C	G	gnomAD Exomes	PASS	NA	p.Phe678Leu	p.Phe678Leu	c.2034C>G	missense_variant		1	251222	3.98054e-06	0	0	1	16248	0	0	0	34588	0	0	0	10070	0	0	0	18388	0	0	0	21648	0	0	0	113532	0	0	0	6132	0	0	0	30616	0	0
136307588		G	T	gnomAD Exomes	PASS	NA	p.Gln679His	p.Gln679His	c.2037G>T	missense_variant		1	251232	3.98038e-06	0	0	0	16248	0	0	0	34588	0	0	0	10070	0	0	1	18388	0	0	0	21648	0	0	0	113542	0	0	0	6132	0	0	0	30616	0	0
136307588		G	C	gnomAD Exomes	PASS	NA	p.Gln679His	p.Gln679His	c.2037G>C	missense_variant		1	251232	3.98038e-06	0	0	0	16248	0	0	0	34588	0	0	0	10070	0	0	0	18388	0	0	0	21648	0	0	0	113542	0	0	0	6132	0	0	1	30616	0	0
136307596		C	G	gnomAD Exomes	PASS	NA	p.Pro682Arg	p.Pro682Arg	c.2045C>G	missense_variant		2	251148	7.96343e-06	0	0	0	16242	0	0	0	34586	0	0	0	10064	0	0	0	18386	0	0	0	21646	0	0	0	113478	0	0	0	6132	0	0	2	30614	0	0
136307598	rs781875492	C	T	gnomAD Exomes	PASS	NA	p.Arg683Trp	p.Arg683Trp	c.2047C>T	missense_variant		5	251152	1.99083e-05	0	0	0	16240	0	0	3	34586	0	0	0	10066	0	0	0	18386	0	0	0	21646	0	0	2	113482	0	0	0	6132	0	0	0	30614	0	0
136307601	rs370121816	C	T	gnomAD Exomes	PASS	NA	p.Gln684Ter	p.Gln684Ter	c.2050C>T	stop_gained		3	251124	1.19463e-05	0	0	1	16234	0	0	2	34584	0	0	0	10068	0	0	0	18386	0	0	0	21648	0	0	0	113454	0	0	0	6134	0	0	0	30616	0	0
136307607	rs984738220	T	C	gnomAD Exomes	PASS	NA	p.Trp686Arg	p.Trp686Arg	c.2056T>C	missense_variant		1	251100	3.98248e-06	0	0	1	16226	0	0	0	34584	0	0	0	10066	0	0	0	18386	0	0	0	21646	0	0	0	113444	0	0	0	6132	0	0	0	30616	0	0
136307611		TGTGGGCCGCTGTGC	T	gnomAD Genomes	NA	PASS	p.Ala690LeufsTer150	p.Ala690LeufsTer150	c.2068_2081del	frameshift_variant		1	31392	3.18552e-05	0	0	1	8712	0	0	0	848	0	0	0	290	0	0	0	1560	0	0	0	3474	0	0	0	15420	0	0	0	1088	0	0	0	0	0	0
136307614		G	A	gnomAD Exomes	PASS	NA	p.Trp688Ter	p.Trp688Ter	c.2063G>A	stop_gained		1	251056	3.98318e-06	0	0	0	16214	0	0	0	34582	0	0	0	10060	0	0	0	18386	0	0	0	21646	0	0	0	113426	0	0	0	6126	0	0	1	30616	0	0
136307619	rs374840594	G	A	gnomAD Exomes	PASS	NA	p.Ala690Thr	p.Ala690Thr	c.2068G>A	missense_variant		2	251044	7.96673e-06	0	0	0	16224	0	0	0	34580	0	0	0	10056	0	0	0	18386	0	0	0	21640	0	0	2	113414	0	0	0	6128	0	0	0	30616	0	0
136307622		G	A	gnomAD Exomes	PASS	NA	p.Val691Met	p.Val691Met	c.2071G>A	missense_variant		1	251076	3.98286e-06	0	0	0	16226	0	0	0	34584	0	0	0	10062	0	0	0	18386	0	0	0	21642	0	0	1	113432	0	0	0	6128	0	0	0	30616	0	0
136307625	rs121908475	C	T	gnomAD Exomes	PASS	NA	p.Arg692Cys	p.Arg692Cys	c.2074C>T	missense_variant		1	251044	3.98337e-06	0	0	0	16228	0	0	0	34582	0	0	0	10060	0	0	1	18384	0	0	0	21642	0	0	0	113406	0	0	0	6126	0	0	0	30616	0	0
136307626	rs782214086	G	A	gnomAD Exomes	PASS	NA	p.Arg692His	p.Arg692His	c.2075G>A	missense_variant		2	251048	7.9666e-06	0	0	0	16228	0	0	0	34582	0	0	0	10058	0	0	0	18384	0	0	0	21640	0	0	1	113414	0	0	0	6126	0	0	1	30616	0	0
136307638	rs201605295	C	T	gnomAD Exomes,gnomAD Genomes	PASS	PASS	p.Ser696Leu	p.Ser696Leu	c.2087C>T	missense_variant		9	282366	3.18735e-05	0	0	1	24936	0	0	1	35422	0	0	0	10350	0	0	1	19940	0	0	0	25110	0	0	5	128782	0	0	0	7214	0	0	1	30612	0	0
136307638	rs201605295	C	G	gnomAD Exomes,gnomAD Genomes	PASS	PASS	p.Ser696Trp	p.Ser696Trp	c.2087C>G	missense_variant		5	282366	1.77075e-05	0	0	0	24936	0	0	0	35422	0	0	0	10350	0	0	5	19940	0	0	0	25110	0	0	0	128782	0	0	0	7214	0	0	0	30612	0	0
136307640	rs367818172	G	C	gnomAD Exomes	PASS	NA	p.Val697Leu	p.Val697Leu	c.2089G>C	missense_variant		1	250930	3.98518e-06	0	0	0	16222	0	0	0	34574	0	0	0	10052	0	0	0	18378	0	0	0	21632	0	0	0	113338	0	0	0	6126	0	0	1	30608	0	0
136307640	rs367818172	G	A	gnomAD Exomes,gnomAD Genomes	PASS	PASS	p.Val697Met	p.Val697Met	c.2089G>A	missense_variant		14	282324	4.95884e-05	0	0	3	24928	0	0	0	35422	0	0	0	10342	0	0	0	19936	0	0	0	25106	0	0	11	128768	0	0	0	7214	0	0	0	30608	0	0
136307644		G	A	gnomAD Exomes	PASS	NA	p.Ser698Asn	p.Ser698Asn	c.2093G>A	missense_variant		1	250924	3.98527e-06	0	0	0	16220	0	0	0	34574	0	0	0	10062	0	0	1	18376	0	0	0	21632	0	0	0	113328	0	0	0	6124	0	0	0	30608	0	0
136307652	rs782177142	G	A	gnomAD Exomes	PASS	NA	p.Ala701Thr	p.Ala701Thr	c.2101G>A	missense_variant		3	250878	1.1958e-05	0	0	0	16214	0	0	0	34574	0	0	0	10052	0	0	0	18374	0	0	0	21628	0	0	0	113306	0	0	0	6124	0	0	3	30606	0	0
136307740		C	T	gnomAD Exomes	PASS	NA	p.Arg704Cys	p.Arg704Cys	c.2110C>T	missense_variant		1	250652	3.9896e-06	0	0	0	16214	0	0	0	34580	0	0	0	10038	0	0	0	18368	0	0	0	21620	0	0	0	113102	0	0	0	6116	0	0	1	30614	0	0
136307741	rs782223605	G	A	gnomAD Exomes	PASS	NA	p.Arg704His	p.Arg704His	c.2111G>A	missense_variant		2	250652	7.97919e-06	0	0	0	16214	0	0	0	34584	0	0	0	10042	0	0	0	18368	0	0	1	21616	0	0	1	113096	0	0	0	6118	0	0	0	30614	0	0
136307745	rs782400086	G	A	gnomAD Exomes	PASS	NA	p.Trp705Ter	p.Trp705Ter	c.2115G>A	stop_gained		1	250656	3.98953e-06	0	0	0	16210	0	0	0	34582	0	0	0	10044	0	0	0	18368	0	0	0	21618	0	0	1	113104	0	0	0	6118	0	0	0	30612	0	0
136307755	rs1008163385	A	T	gnomAD Genomes	NA	PASS	p.Ser709Cys	p.Ser709Cys	c.2125A>T	missense_variant		1	31382	3.18654e-05	0	0	1	8710	0	0	0	846	0	0	0	290	0	0	0	1560	0	0	0	3474	0	0	0	15414	0	0	0	1088	0	0	0	0	0	0
136307764	rs781993713	G	C	gnomAD Exomes	PASS	NA	p.Asp712His	p.Asp712His	c.2134G>C	missense_variant		1	250604	3.99036e-06	0	0	0	16196	0	0	0	34578	0	0	0	10046	0	0	0	18368	0	0	1	21628	0	0	0	113052	0	0	0	6122	0	0	0	30614	0	0
136307766	rs782301837	C	A	gnomAD Exomes	PASS	NA	p.Asp712Glu	p.Asp712Glu	c.2136C>A	missense_variant		1	250612	3.99023e-06	0	0	0	16188	0	0	0	34580	0	0	0	10048	0	0	0	18366	0	0	0	21628	0	0	1	113064	0	0	0	6124	0	0	0	30614	0	0
136307782		T	G	gnomAD Genomes	NA	PASS	p.Leu718Val	p.Leu718Val	c.2152T>G	missense_variant		1	31264	3.19857e-05	0	0	0	8684	0	0	0	842	0	0	0	290	0	0	0	1554	0	0	0	3468	0	0	1	15344	0	0	0	1082	0	0	0	0	0	0
136307785	rs782421679	G	A	gnomAD Exomes	PASS	NA	p.Val719Met	p.Val719Met	c.2155G>A	missense_variant		1	250376	3.99399e-06	0	0	0	16156	0	0	0	34568	0	0	0	10040	0	0	0	18338	0	0	0	21604	0	0	1	112944	0	0	0	6112	0	0	0	30614	0	0
136307794	rs781937174	G	C	gnomAD Exomes,gnomAD Genomes	PASS	PASS	p.Val722Leu	p.Val722Leu	c.2164G>C	missense_variant		2	281514	7.10444e-06	0	0	2	24838	0	0	0	35410	0	0	0	10322	0	0	0	19854	0	0	0	25068	0	0	0	128214	0	0	0	7196	0	0	0	30612	0	0
136307797	rs138014548	C	A	gnomAD Exomes	PASS	NA	p.Gln723Lys	p.Gln723Lys	c.2167C>A	missense_variant		24	250064	9.59754e-05	0	0	0	16118	0	0	1	34558	0	0	0	10034	0	0	23	18288	0	0	0	21580	0	0	0	112774	0	0	0	6102	0	0	0	30610	0	0
136307803	rs782354328	C	G	gnomAD Exomes	PASS	NA	p.Gln725Glu	p.Gln725Glu	c.2173C>G	missense_variant		1	249800	4.0032e-06	0	0	0	16086	0	0	0	34558	0	0	0	10022	0	0	0	18260	0	0	0	21576	0	0	1	112584	0	0	0	6104	0	0	0	30610	0	0
136307804		A	G	gnomAD Exomes	PASS	NA	p.Gln725Arg	p.Gln725Arg	c.2174A>G	missense_variant		1	249894	4.0017e-06	0	0	0	16098	0	0	0	34558	0	0	0	10024	0	0	0	18278	0	0	0	21588	0	0	1	112632	0	0	0	6106	0	0	0	30610	0	0
136307821	rs782116595	C	T	gnomAD Exomes	PASS	NA	p.Pro731Ser	p.Pro731Ser	c.2191C>T	missense_variant		1	249988	4.00019e-06	0	0	0	16098	0	0	0	34566	0	0	0	10016	0	0	0	18344	0	0	0	21592	0	0	1	112658	0	0	0	6102	0	0	0	30612	0	0
136307825	rs41314453	C	T	gnomAD Exomes,gnomAD Genomes	PASS	PASS	p.Ala732Val	p.Ala732Val	c.2195C>T	missense_variant		2769	281458	0.00983806	26	0	60	24828	0	0	187	35408	1	0	30	10314	0	0	0	19906	0	0	291	25046	2	0	2034	128152	23	0	75	7192	0	0	92	30612	0	0
136307827		T	C	gnomAD Genomes	NA	PASS	p.Trp733Arg	p.Trp733Arg	c.2197T>C	missense_variant		1	31398	3.18492e-05	0	0	1	8712	0	0	0	848	0	0	0	290	0	0	0	1560	0	0	0	3474	0	0	0	15426	0	0	0	1088	0	0	0	0	0	0
136307829		G	A	gnomAD Exomes	PASS	NA	p.Trp733Ter	p.Trp733Ter	c.2199G>A	stop_gained		1	249996	4.00006e-06	0	0	0	16120	0	0	0	34562	0	0	0	10022	0	0	0	18348	0	0	0	21580	0	0	1	112648	0	0	0	6104	0	0	0	30612	0	0
136307830	rs782058485	C	A	gnomAD Exomes	PASS	NA	p.Pro734Thr	p.Pro734Thr	c.2200C>A	missense_variant		1	249976	4.00038e-06	0	0	0	16112	0	0	0	34562	0	0	0	10024	0	0	0	18350	0	0	0	21564	0	0	1	112650	0	0	0	6102	0	0	0	30612	0	0
136307842		G	A	gnomAD Exomes	PASS	NA	p.Val738Met	p.Val738Met	c.2212G>A	missense_variant		1	249758	4.00388e-06	0	0	0	16138	0	0	1	34554	0	0	0	10012	0	0	0	18340	0	0	0	21506	0	0	0	112504	0	0	0	6094	0	0	0	30610	0	0
136307846	rs587610691	T	C	gnomAD Exomes	PASS	NA	p.Leu739Pro	p.Leu739Pro	c.2216T>C	missense_variant		1	249654	4.00554e-06	0	0	0	16138	0	0	1	34556	0	0	0	10008	0	0	0	18336	0	0	0	21478	0	0	0	112436	0	0	0	6094	0	0	0	30608	0	0
136307848	rs36221451	G	A	gnomAD Exomes,gnomAD Genomes	PASS	PASS	p.Glu740Lys	p.Glu740Lys	c.2218G>A	missense_variant		1011	280906	0.00359907	14	0	902	24842	14	0	83	35402	0	0	0	10302	0	0	0	19898	0	0	0	24902	0	0	13	127770	0	0	12	7182	0	0	1	30608	0	0
136307850	rs782559298	A	T	gnomAD Exomes	PASS	NA	p.Glu740Asp	p.Glu740Asp	c.2220A>T	missense_variant		2	249462	8.01725e-06	0	0	2	16120	0	0	0	34554	0	0	0	10006	0	0	0	18336	0	0	0	21426	0	0	0	112326	0	0	0	6090	0	0	0	30604	0	0
136307857	rs782671915	C	G	gnomAD Exomes	PASS	NA	p.Pro743Ala	p.Pro743Ala	c.2227C>G	missense_variant		1	249010	4.0159e-06	0	0	0	16096	0	0	0	34544	0	0	0	9994	0	0	0	18322	0	0	0	21276	0	0	1	112086	0	0	0	6086	0	0	0	30606	0	0
136307857	rs782671915	C	T	gnomAD Exomes	PASS	NA	p.Pro743Ser	p.Pro743Ser	c.2227C>T	missense_variant		1	249010	4.0159e-06	0	0	0	16096	0	0	0	34544	0	0	0	9994	0	0	1	18322	0	0	0	21276	0	0	0	112086	0	0	0	6086	0	0	0	30606	0	0
136308489	rs782359294	TTCCTCA	T	gnomAD Exomes	PASS	NA	c.2235-7_2235-2delTCCTCA		c.2235-7_2235-2del	splice_acceptor_variant		4	217436	1.83962e-05	0	0	0	13700	0	0	2	32840	0	0	0	9388	0	0	0	16988	0	0	0	12184	0	0	0	98570	0	0	2	5498	0	0	0	28268	0	0
136308500		G	A	gnomAD Exomes	PASS	NA	p.Trp746Ter	p.Trp746Ter	c.2238G>A	stop_gained		1	221530	4.51406e-06	0	0	0	13960	0	0	0	33226	0	0	0	9486	0	0	0	17272	0	0	0	12790	0	0	0	100526	0	0	0	5578	0	0	1	28692	0	0
136308502	rs367887198	C	T	gnomAD Exomes	PASS	NA	p.Ala747Val	p.Ala747Val	c.2240C>T	missense_variant		10	221366	4.51741e-05	0	0	0	13958	0	0	2	33220	0	0	0	9484	0	0	1	17240	0	0	0	12796	0	0	6	100380	0	0	0	5584	0	0	1	28704	0	0
136308516	rs148734700	G	A	gnomAD Exomes,gnomAD Genomes	PASS	PASS	p.Gly752Ser	p.Gly752Ser	c.2254G>A	missense_variant		53	254394	0.000208338	0	0	47	22676	0	0	3	34254	0	0	0	9824	0	0	0	18892	0	0	0	16750	0	0	1	116420	0	0	1	6700	0	0	1	28878	0	0
136308522		T	C	gnomAD Exomes	PASS	NA	p.Cys754Arg	p.Cys754Arg	c.2260T>C	missense_variant		1	223200	4.48029e-06	0	0	0	13966	0	0	0	33442	0	0	0	9550	0	0	0	17352	0	0	0	13354	0	0	1	101008	0	0	0	5602	0	0	0	28926	0	0
136308528	rs782719456	G	A	gnomAD Exomes	PASS	NA	p.Ala756Thr	p.Ala756Thr	c.2266G>A	missense_variant		3	222240	1.34989e-05	0	0	0	13732	0	0	0	33390	0	0	0	9518	0	0	2	17268	0	0	0	13384	0	0	1	100504	0	0	0	5554	0	0	0	28890	0	0
136308534	rs281875300	T	C	gnomAD Exomes	PASS	NA	p.Cys758Arg	p.Cys758Arg	c.2272T>C	missense_variant		1	222676	4.49083e-06	0	0	0	13708	0	0	0	33448	0	0	0	9486	0	0	0	17328	0	0	0	13528	0	0	1	100644	0	0	0	5564	0	0	0	28970	0	0
136308536	rs587639501	T	G	gnomAD Exomes	PASS	NA	p.Cys758Trp	p.Cys758Trp	c.2274T>G	missense_variant		1	222460	4.49519e-06	0	0	0	13674	0	0	1	33416	0	0	0	9486	0	0	0	17306	0	0	0	13532	0	0	0	100510	0	0	0	5570	0	0	0	28966	0	0
136308537	rs782640568	G	C	gnomAD Exomes	PASS	NA	p.Gly759Arg	p.Gly759Arg	c.2275G>C	missense_variant		1	222548	4.49341e-06	0	0	0	13720	0	0	0	33420	0	0	0	9494	0	0	0	17288	0	0	0	13554	0	0	1	100512	0	0	0	5572	0	0	0	28988	0	0
136308540	rs782729939	G	A	gnomAD Exomes,gnomAD Genomes	PASS	PASS	p.Gly760Ser	p.Gly760Ser	c.2278G>A	missense_variant		6	252786	2.37355e-05	0	0	0	22286	0	0	0	34188	0	0	0	9764	0	0	0	18804	0	0	0	16900	0	0	6	115354	0	0	0	6628	0	0	0	28862	0	0
136308543	rs782542048	G	A	gnomAD Exomes	PASS	NA	p.Gly761Ser	p.Gly761Ser	c.2281G>A	missense_variant		1	220784	4.52931e-06	0	0	1	13560	0	0	0	33246	0	0	0	9450	0	0	0	17152	0	0	0	13358	0	0	0	99740	0	0	0	5516	0	0	0	28762	0	0
136308549	rs782807182	C	T	gnomAD Exomes	PASS	NA	p.Arg763Trp	p.Arg763Trp	c.2287C>T	missense_variant		7	217040	3.22521e-05	0	0	1	13202	0	0	0	32940	0	0	0	9382	0	0	1	16858	0	0	0	13048	0	0	5	97834	0	0	0	5402	0	0	0	28374	0	0
136308550	rs781804540	G	A	gnomAD Exomes	PASS	NA	p.Arg763Gln	p.Arg763Gln	c.2288G>A	missense_variant		2	218108	9.16977e-06	0	0	0	13304	0	0	0	33046	0	0	0	9388	0	0	0	16920	0	0	0	13220	0	0	2	98338	0	0	0	5430	0	0	0	28462	0	0
136308550	rs781804540	G	T	gnomAD Exomes	PASS	NA	p.Arg763Leu	p.Arg763Leu	c.2288G>T	missense_variant		1	218108	4.58488e-06	0	0	0	13304	0	0	0	33046	0	0	0	9388	0	0	0	16920	0	0	0	13220	0	0	0	98338	0	0	0	5430	0	0	1	28462	0	0
136308555	rs782614158	C	T	gnomAD Genomes	NA	PASS	p.Arg765Trp	p.Arg765Trp	c.2293C>T	missense_variant		1	31320	3.19285e-05	0	0	1	8686	0	0	0	848	0	0	0	290	0	0	0	1558	0	0	0	3470	0	0	0	15380	0	0	0	1088	0	0	0	0	0	0
136308556		G	A	gnomAD Exomes	PASS	NA	p.Arg765Gln	p.Arg765Gln	c.2294G>A	missense_variant		1	215150	4.64792e-06	0	0	0	13150	0	0	0	32790	0	0	0	9338	0	0	1	16692	0	0	0	12750	0	0	0	96888	0	0	0	5376	0	0	0	28166	0	0
136308564	rs782206311	C	T	gnomAD Exomes	PASS	NA	p.Arg768Cys	p.Arg768Cys	c.2302C>T	missense_variant		6	211700	2.8342e-05	0	0	1	12844	0	0	1	32558	0	0	0	9260	0	0	0	16472	0	0	0	12534	0	0	2	94912	0	0	1	5320	0	0	1	27800	0	0
136308565	rs369510827	G	A	gnomAD Exomes,gnomAD Genomes	PASS	PASS	p.Arg768His	p.Arg768His	c.2303G>A	missense_variant		15	242144	6.19466e-05	0	0	8	21438	0	0	3	33326	0	0	0	9532	0	0	0	17956	0	0	0	15876	0	0	1	109892	0	0	1	6386	0	0	2	27738	0	0
136308570	rs374606481	G	A	gnomAD Exomes,gnomAD Genomes	PASS	PASS	p.Val770Met	p.Val770Met	c.2308G>A	missense_variant		42	242610	0.000173117	1	0	26	21482	1	0	9	33370	0	0	0	9546	0	0	0	18006	0	0	0	15984	0	0	7	110140	0	0	0	6392	0	0	0	27690	0	0
136308579		C	T	gnomAD Exomes,gnomAD Genomes	PASS	PASS	p.Gln773Ter	p.Gln773Ter	c.2317C>T	stop_gained		2	241046	8.29717e-06	0	0	2	21390	0	0	0	33296	0	0	0	9516	0	0	0	17904	0	0	0	15836	0	0	0	109280	0	0	0	6332	0	0	0	27492	0	0
136308583		G	A	gnomAD Exomes	PASS	NA	p.Gly774Asp	p.Gly774Asp	c.2321G>A	missense_variant		1	208754	4.79033e-06	0	0	0	12644	0	0	0	32436	0	0	0	9198	0	0	0	16248	0	0	0	12252	0	0	1	93282	0	0	0	5244	0	0	0	27450	0	0
136308603		C	T	gnomAD Genomes	NA	PASS	p.Pro781Ser	p.Pro781Ser	c.2341C>T	missense_variant	mnv	1	31324	3.19244e-05	0	0	1	8682	0	0	0	848	0	0	0	290	0	0	0	1558	0	0	0	3468	0	0	0	15390	0	0	0	1088	0	0	0	0	0	0
136308604	rs782406453	C	T	gnomAD Genomes	NA	PASS	p.Pro781Leu	p.Pro781Leu	c.2342C>T	missense_variant	mnv	1	31316	3.19326e-05	0	0	1	8676	0	0	0	848	0	0	0	290	0	0	0	1560	0	0	0	3470	0	0	0	15386	0	0	0	1086	0	0	0	0	0	0
136308609		G	A	gnomAD Exomes	PASS	NA	p.Ala783Thr	p.Ala783Thr	c.2347G>A	missense_variant		1	203050	4.9249e-06	0	0	0	11958	0	0	1	32202	0	0	0	9068	0	0	0	15838	0	0	0	12156	0	0	0	89890	0	0	0	5170	0	0	0	26768	0	0
136308612	rs988381398	C	T	gnomAD Exomes,gnomAD Genomes	PASS	PASS	p.Arg784Trp	p.Arg784Trp	c.2350C>T	missense_variant		4	232808	1.71815e-05	0	0	0	20484	0	0	4	32990	0	0	0	9294	0	0	0	17252	0	0	0	15534	0	0	0	104376	0	0	0	6228	0	0	0	26650	0	0
136308620	rs781954210	A	AGCAG	gnomAD Exomes	PASS	NA	p.Ala789ArgfsTer57	p.Ala789ArgfsTer57	c.2360_2363dup	frameshift_variant		2	200168	9.99161e-06	0	0	0	11724	0	0	0	32006	0	0	0	8998	0	0	0	15634	0	0	0	11926	0	0	2	88236	0	0	0	5118	0	0	0	26526	0	0
136308627	rs781957737	G	T	gnomAD Exomes	PASS	NA	p.Ala789Ser	p.Ala789Ser	c.2365G>T	missense_variant		2	195668	1.02214e-05	0	0	0	11372	0	0	0	31642	0	0	0	8894	0	0	0	15256	0	0	0	11468	0	0	2	85858	0	0	0	5014	0	0	0	26164	0	0
136308627	rs781957737	G	A	gnomAD Exomes	PASS	NA	p.Ala789Thr	p.Ala789Thr	c.2365G>A	missense_variant		6	195668	3.06642e-05	0	0	0	11372	0	0	0	31642	0	0	6	8894	0	0	0	15256	0	0	0	11468	0	0	0	85858	0	0	0	5014	0	0	0	26164	0	0
136308646	rs201607490	C	T	gnomAD Exomes,gnomAD Genomes	PASS	PASS	p.Ala795Val	p.Ala795Val	c.2384C>T	missense_variant		94	213776	0.000439713	0	0	77	19174	0	0	8	31130	0	0	0	8934	0	0	0	15838	0	0	0	13642	0	0	7	93980	0	0	2	5884	0	0	0	25194	0	0
136308666	rs782061756	C	A	gnomAD Exomes	PASS	NA	p.Gln802Lys	p.Gln802Lys	c.2404C>A	missense_variant		1	161826	6.17948e-06	0	0	0	8976	0	0	0	27668	0	0	0	8282	0	0	0	12790	0	0	0	8608	0	0	0	67216	0	0	0	4442	0	0	1	23844	0	0
136308683		G	A	gnomAD Exomes	PASS	NA	c.2420+1G>A		c.2420+1G>A	splice_donor_variant		1	144936	6.8996e-06	0	0	0	7800	0	0	0	25552	0	0	0	8044	0	0	0	11640	0	0	0	7302	0	0	1	57626	0	0	0	4152	0	0	0	22820	0	0
136309986	rs782636321	G	A	gnomAD Exomes	PASS	NA	p.Trp808Ter	p.Trp808Ter	c.2423G>A	stop_gained		1	249060	4.0151e-06	0	0	0	16046	0	0	0	34522	0	0	0	10008	0	0	0	18346	0	0	0	21264	0	0	1	112196	0	0	0	6096	0	0	0	30582	0	0
136309999	rs782363784	G	GC	gnomAD Exomes	PASS	NA	p.Ser814GlnfsTer31	p.Ser814GlnfsTer31	c.2439dup	frameshift_variant		1	249636	4.00583e-06	0	0	0	16100	0	0	0	34558	0	0	0	10018	0	0	0	18354	0	0	0	21384	0	0	1	112508	0	0	0	6104	0	0	0	30610	0	0
136310001	rs782279427	C	G	gnomAD Exomes	PASS	NA	p.Pro813Arg	p.Pro813Arg	c.2438C>G	missense_variant		1	249784	4.00346e-06	0	0	0	16114	0	0	0	34560	0	0	0	10028	0	0	0	18360	0	0	0	21398	0	0	1	112610	0	0	0	6104	0	0	0	30610	0	0
136310002	rs782322007	C	T	gnomAD Exomes	PASS	NA	p.Gln335Ter	p.Gln335Ter	c.1003C>T	stop_gained		1	249816	4.00295e-06	0	0	0	16128	0	0	0	34560	0	0	0	10030	0	0	0	18360	0	0	0	21408	0	0	0	112616	0	0	0	6104	0	0	1	30610	0	0
136310005		C	CTCA	gnomAD Exomes	PASS	NA	p.Ser815dup	p.Ser815dup	c.2444_2446dup	inframe_insertion		1	249936	4.00102e-06	0	0	0	16138	0	0	0	34562	0	0	0	10034	0	0	0	18366	0	0	0	21428	0	0	1	112692	0	0	0	6110	0	0	0	30606	0	0
136310011		C	T	gnomAD Exomes,gnomAD Genomes	PASS	PASS	p.His338Tyr	p.His338Tyr	c.1012C>T	missense_variant		3	281454	1.06589e-05	0	0	2	24858	0	0	1	35410	0	0	0	10328	0	0	0	19924	0	0	0	24926	0	0	0	128210	0	0	0	7190	0	0	0	30608	0	0
136310012		A	C	gnomAD Exomes	PASS	NA	p.Thr817Pro	p.Thr817Pro	c.2449A>C	missense_variant		2	250080	7.99744e-06	0	0	0	16140	0	0	0	34564	0	0	0	10036	0	0	0	18368	0	0	0	21462	0	0	2	112798	0	0	0	6104	0	0	0	30608	0	0
136310018	rs781915055	G	A	gnomAD Exomes	PASS	NA	p.Ala819Thr	p.Ala819Thr	c.2455G>A	missense_variant		1	250148	3.99763e-06	0	0	0	16144	0	0	1	34562	0	0	0	10036	0	0	0	18368	0	0	0	21478	0	0	0	112844	0	0	0	6106	0	0	0	30610	0	0
136310027	rs782337019	G	A	gnomAD Exomes	PASS	NA	p.Ala822Thr	p.Ala822Thr	c.2464G>A	missense_variant		29	250208	0.000115904	0	0	0	16152	0	0	1	34566	0	0	0	10042	0	0	0	18366	0	0	0	21478	0	0	0	112890	0	0	0	6104	0	0	28	30610	0	0
136310033		C	G	gnomAD Exomes	PASS	NA	p.Leu824Val	p.Leu824Val	c.2470C>G	missense_variant		1	250362	3.99422e-06	0	0	0	16162	0	0	1	34566	0	0	0	10046	0	0	0	18370	0	0	0	21514	0	0	0	112978	0	0	0	6112	0	0	0	30614	0	0
136310037		C	T	gnomAD Exomes	PASS	NA	p.Ala825Val	p.Ala825Val	c.2474C>T	missense_variant		1	250342	3.99454e-06	0	0	0	16160	0	0	1	34566	0	0	0	10044	0	0	0	18372	0	0	0	21500	0	0	0	112976	0	0	0	6110	0	0	0	30614	0	0
136310038	rs587601722	C	T	gnomAD Exomes	PASS	NA	p.Leu347Phe	p.Leu347Phe	c.1039C>T	missense_variant		2	250380	7.98786e-06	0	0	0	16162	0	0	0	34564	0	0	0	10044	0	0	0	18372	0	0	0	21524	0	0	2	112994	0	0	0	6106	0	0	0	30614	0	0
136310048	rs782110632	G	A	gnomAD Exomes	PASS	NA	p.Glu829Lys	p.Glu829Lys	c.2485G>A	missense_variant		1	250424	3.99323e-06	0	0	0	16176	0	0	0	34568	0	0	0	10040	0	0	0	18368	0	0	0	21528	0	0	1	113018	0	0	0	6112	0	0	0	30614	0	0
136310055	rs782816059	G	A	gnomAD Exomes	PASS	NA	p.Cys831Tyr	p.Cys831Tyr	c.2492G>A	missense_variant		1	250462	3.99262e-06	0	0	0	16188	0	0	0	34570	0	0	0	10032	0	0	0	18374	0	0	0	21538	0	0	0	113038	0	0	0	6110	0	0	1	30612	0	0
136310056	rs781898935	T	C	gnomAD Exomes,gnomAD Genomes	PASS	PASS	p.Cys353Arg	p.Cys353Arg	c.1057T>C	missense_variant		2	281846	7.09607e-06	0	0	2	24898	0	0	0	35418	0	0	0	10322	0	0	0	19932	0	0	0	25024	0	0	0	128444	0	0	0	7196	0	0	0	30612	0	0
136310057	rs34104386	G	A	gnomAD Exomes,gnomAD Genomes	PASS	PASS	p.Val832Met	p.Val832Met	c.2494G>A	missense_variant		364	281842	0.0012915	1	0	339	24898	1	0	19	35418	0	0	0	10322	0	0	0	19930	0	0	0	25008	0	0	2	128456	0	0	3	7198	0	0	1	30612	0	0
136310071	rs36221472	T	C	gnomAD Exomes,gnomAD Genomes	PASS	PASS	p.Trp358Arg	p.Trp358Arg	c.1072T>C	missense_variant		1270	281862	0.00450575	24	0	1130	24890	24	0	105	35418	0	0	0	10322	0	0	0	19936	0	0	0	25020	0	0	22	128464	0	0	12	7198	0	0	1	30614	0	0
136310072		G	A	gnomAD Exomes	PASS	NA	p.Trp358Ter	p.Trp358Ter	c.1073G>A	stop_gained		1	250472	3.99246e-06	0	0	0	16180	0	0	1	34574	0	0	0	10032	0	0	0	18378	0	0	0	21536	0	0	0	113044	0	0	0	6114	0	0	0	30614	0	0
136310075		C	G	gnomAD Exomes	PASS	NA	p.Leu838Val	p.Leu838Val	c.2512C>G	missense_variant		1	250464	3.99259e-06	0	0	0	16174	0	0	1	34574	0	0	0	10032	0	0	0	18378	0	0	0	21546	0	0	0	113034	0	0	0	6114	0	0	0	30612	0	0
136310081	rs781842149	G	T	gnomAD Exomes	PASS	NA	p.Ala840Ser	p.Ala840Ser	c.2518G>T	missense_variant		1	250438	3.993e-06	0	0	0	16178	0	0	0	34572	0	0	0	10032	0	0	0	18370	0	0	0	21538	0	0	1	113026	0	0	0	6110	0	0	0	30612	0	0
136310083	rs782466905	T	C	gnomAD Exomes	PASS	NA	p.Ser362Pro	p.Ser362Pro	c.1084T>C	missense_variant		9	250438	3.5937e-05	0	0	0	16176	0	0	0	34574	0	0	0	10034	0	0	0	18372	0	0	0	21546	0	0	9	113014	0	0	0	6110	0	0	0	30612	0	0
136310088		T	C	gnomAD Exomes	PASS	NA	p.Val842Ala	p.Val842Ala	c.2525T>C	missense_variant		1	250412	3.99342e-06	0	0	0	16176	0	0	1	34574	0	0	0	10034	0	0	0	18368	0	0	0	21554	0	0	0	112990	0	0	0	6106	0	0	0	30610	0	0
136310092	rs782659481	T	A	gnomAD Exomes	PASS	NA	p.Ter365ArgextTer7	p.Ter365ArgextTer7	c.1093T>A	stop_lost		2	250390	7.98754e-06	0	0	0	16174	0	0	0	34562	0	0	0	10034	0	0	0	18372	0	0	0	21554	0	0	2	112978	0	0	0	6106	0	0	0	30610	0	0
136310093		G	GGAGCCTC	gnomAD Exomes	PASS	NA	p.Glu844GlyfsTer10	p.Glu844GlyfsTer10	c.2530_2531insGAGCCTC	frameshift_variant		1	250384	3.99387e-06	0	0	0	16176	0	0	0	34560	0	0	0	10030	0	0	0	18374	0	0	0	21546	0	0	1	112980	0	0	0	6106	0	0	0	30612	0	0
136310108	rs140639242	G	A	gnomAD Exomes,gnomAD Genomes	PASS	PASS	p.Val849Ile	p.Val849Ile	c.2545G>A	missense_variant		76	281684	0.000269806	0	0	2	24882	0	0	5	35410	0	0	40	10320	0	0	0	19932	0	0	0	24998	0	0	22	128354	0	0	4	7188	0	0	3	30600	0	0
136310109		T	C	gnomAD Genomes	NA	PASS	p.Val849Ala	p.Val849Ala	c.2546T>C	missense_variant		1	31380	3.18674e-05	0	0	1	8706	0	0	0	848	0	0	0	290	0	0	0	1560	0	0	0	3476	0	0	0	15412	0	0	0	1088	0	0	0	0	0	0
136310111	rs782584684	G	A	gnomAD Exomes	PASS	NA	p.Asp850Asn	p.Asp850Asn	c.2548G>A	missense_variant		1	250336	3.99463e-06	0	0	0	16174	0	0	0	34564	0	0	0	10036	0	0	0	18376	0	0	0	21536	0	0	1	112938	0	0	0	6102	0	0	0	30610	0	0
136310112		A	T	gnomAD Exomes,gnomAD Genomes	PASS	PASS	p.Asp850Val	p.Asp850Val	c.2549A>T	missense_variant		2	281718	7.0993e-06	0	0	2	24880	0	0	0	35412	0	0	0	10326	0	0	0	19936	0	0	0	25028	0	0	0	128334	0	0	0	7194	0	0	0	30608	0	0
136310115	rs201106433	A	G	gnomAD Exomes	PASS	NA	p.Glu851Gly	p.Glu851Gly	c.2552A>G	missense_variant		3	250318	1.19848e-05	0	0	2	16172	0	0	0	34560	0	0	0	10036	0	0	0	18372	0	0	0	21544	0	0	0	112922	0	0	1	6108	0	0	0	30604	0	0
136310126		GCCC	G	gnomAD Genomes	NA	PASS	p.Pro856del	p.Pro856del	c.2565_2567del	inframe_deletion		1	31370	3.18776e-05	0	0	0	8704	0	0	0	848	0	0	0	290	0	0	1	1556	0	0	0	3476	0	0	0	15410	0	0	0	1086	0	0	0	0	0	0
136310127		C	T	gnomAD Exomes	PASS	NA	p.Ala855Val	p.Ala855Val	c.2564C>T	missense_variant		1	250124	3.99802e-06	0	0	0	16164	0	0	0	34546	0	0	0	10022	0	0	0	18374	0	0	0	21454	0	0	0	112864	0	0	0	6102	0	0	1	30598	0	0
136310127		C	A	gnomAD Exomes	PASS	NA	p.Ala855Asp	p.Ala855Asp	c.2564C>A	missense_variant		1	250124	3.99802e-06	0	0	0	16164	0	0	1	34546	0	0	0	10022	0	0	0	18374	0	0	0	21454	0	0	0	112864	0	0	0	6102	0	0	0	30598	0	0
136310133		A	G	gnomAD Exomes	PASS	NA	p.Glu857Gly	p.Glu857Gly	c.2570A>G	missense_variant		1	250108	3.99827e-06	0	0	0	16166	0	0	0	34536	0	0	0	10022	0	0	0	18376	0	0	0	21480	0	0	0	112832	0	0	0	6100	0	0	1	30596	0	0
136310136	rs782587447	CCT	C	gnomAD Exomes	PASS	NA	p.Val860ArgfsTer127	p.Val860ArgfsTer127	c.2574_2575del	frameshift_variant		1	250036	3.99942e-06	0	0	0	16162	0	0	0	34532	0	0	0	10022	0	0	0	18378	0	0	0	21448	0	0	1	112804	0	0	0	6096	0	0	0	30594	0	0
136310136	rs782587447	C	G	gnomAD Exomes	PASS	NA	p.Pro858Arg	p.Pro858Arg	c.2573C>G	missense_variant		2	250036	7.99885e-06	0	0	0	16162	0	0	0	34532	0	0	0	10022	0	0	2	18378	0	0	0	21448	0	0	0	112804	0	0	0	6096	0	0	0	30594	0	0
136310141		G	T	gnomAD Exomes	PASS	NA	p.Val860Phe	p.Val860Phe	c.2578G>T	missense_variant		1	249860	4.00224e-06	0	0	0	16158	0	0	1	34516	0	0	0	10022	0	0	0	18378	0	0	0	21384	0	0	0	112720	0	0	0	6098	0	0	0	30584	0	0
136310144		G	A	gnomAD Exomes	PASS	NA	p.Gly861Arg	p.Gly861Arg	c.2581G>A	missense_variant		1	249658	4.00548e-06	0	0	1	16150	0	0	0	34510	0	0	0	10012	0	0	0	18362	0	0	0	21310	0	0	0	112640	0	0	0	6096	0	0	0	30578	0	0
136310145	rs782362034	G	A	gnomAD Exomes	PASS	NA	p.Gly861Glu	p.Gly861Glu	c.2582G>A	missense_variant		1	249702	4.00477e-06	0	0	0	16140	0	0	0	34514	0	0	0	10010	0	0	0	18374	0	0	0	21340	0	0	0	112648	0	0	0	6098	0	0	1	30578	0	0
136310147		A	G	gnomAD Exomes	PASS	NA	p.Met862Val	p.Met862Val	c.2584A>G	missense_variant		1	249682	4.00509e-06	0	0	0	16146	0	0	0	34510	0	0	0	10006	0	0	0	18374	0	0	0	21328	0	0	1	112652	0	0	0	6096	0	0	0	30570	0	0
136310150	rs782029094	T	A	gnomAD Exomes,gnomAD Genomes	PASS	PASS	p.Ser863Thr	p.Ser863Thr	c.2587T>A	missense_variant		6	280984	2.13535e-05	0	0	0	24858	0	0	0	35350	0	0	0	10306	0	0	0	19930	0	0	6	24774	0	0	0	128008	0	0	0	7186	0	0	0	30572	0	0
136310153	rs782158020	T	C	gnomAD Exomes	PASS	NA	p.Cys864Arg	p.Cys864Arg	c.2590T>C	missense_variant		2	249468	8.01706e-06	0	0	0	16130	0	0	0	34506	0	0	0	10010	0	0	0	18370	0	0	0	21250	0	0	1	112546	0	0	0	6092	0	0	1	30564	0	0
136310157		C	T	gnomAD Exomes	PASS	NA	p.Pro865Leu	p.Pro865Leu	c.2594C>T	missense_variant		1	249226	4.01242e-06	0	0	0	16116	0	0	1	34496	0	0	0	10002	0	0	0	18364	0	0	0	21152	0	0	0	112464	0	0	0	6082	0	0	0	30550	0	0
136310163	rs782335186	G	A	gnomAD Exomes	PASS	NA	p.Gly867Asp	p.Gly867Asp	c.2600G>A	missense_variant		1	248792	4.01942e-06	0	0	0	16078	0	0	0	34500	0	0	0	9998	0	0	0	18356	0	0	0	21018	0	0	1	112236	0	0	0	6078	0	0	0	30528	0	0
136310168	rs781927460	G	A	gnomAD Exomes	PASS	NA	p.Gly869Ser	p.Gly869Ser	c.2605G>A	missense_variant		9	248212	3.62593e-05	0	0	0	16054	0	0	0	34470	0	0	0	9994	0	0	9	18340	0	0	0	20850	0	0	0	111948	0	0	0	6068	0	0	0	30488	0	0
136310821	rs781971794	T	C	gnomAD Exomes	PASS	NA	p.Leu871Pro	p.Leu871Pro	c.2612T>C	missense_variant		2	247080	8.09454e-06	0	0	0	16086	0	0	0	34504	0	0	0	9980	0	0	0	18346	0	0	0	21500	0	0	0	109984	0	0	0	6074	0	0	2	30606	0	0
136310829		A	G	gnomAD Exomes	PASS	NA	p.Thr874Ala	p.Thr874Ala	c.2620A>G	missense_variant		2	247176	8.0914e-06	0	0	0	16100	0	0	0	34510	0	0	2	9980	0	0	0	18348	0	0	0	21478	0	0	0	110078	0	0	0	6082	0	0	0	30600	0	0
136310834	rs782718791	TG	T	gnomAD Exomes	PASS	NA	p.Ala876GlnfsTer37	p.Ala876GlnfsTer37	c.2626del	frameshift_variant		1	247314	4.04344e-06	0	0	0	16080	0	0	1	34508	0	0	0	9988	0	0	0	18352	0	0	0	21504	0	0	0	110202	0	0	0	6082	0	0	0	30598	0	0
136310836		C	T	gnomAD Exomes	PASS	NA	p.Ala876Val	p.Ala876Val	c.2627C>T	missense_variant		1	247348	4.04289e-06	0	0	0	16090	0	0	0	34508	0	0	0	9998	0	0	0	18350	0	0	0	21504	0	0	1	110228	0	0	0	6086	0	0	0	30584	0	0
136310847		G	T	gnomAD Exomes	PASS	NA	p.Ala880Ser	p.Ala880Ser	c.2638G>T	missense_variant		1	247494	4.0405e-06	0	0	0	16100	0	0	0	34508	0	0	0	9996	0	0	0	18352	0	0	0	21516	0	0	0	110366	0	0	0	6080	0	0	1	30576	0	0
136310859		T	C	gnomAD Exomes	PASS	NA	p.Trp884Arg	p.Trp884Arg	c.2650T>C	missense_variant		1	247632	4.03825e-06	0	0	0	16126	0	0	0	34486	0	0	0	9976	0	0	0	18362	0	0	0	21550	0	0	0	110532	0	0	0	6076	0	0	1	30524	0	0
136310860	rs781844998	G	A	gnomAD Exomes	PASS	NA	p.Trp884Ter	p.Trp884Ter	c.2651G>A	stop_gained		1	247634	4.03822e-06	0	0	0	16130	0	0	0	34488	0	0	0	9972	0	0	0	18364	0	0	0	21548	0	0	1	110530	0	0	0	6076	0	0	0	30526	0	0
136310875	rs377519637	C	T	gnomAD Exomes,gnomAD Genomes	PASS	PASS	p.Thr889Met	p.Thr889Met	c.2666C>T	missense_variant		8	278392	2.87365e-05	0	0	2	24846	0	0	0	35266	0	0	0	10198	0	0	1	19920	0	0	0	24960	0	0	2	125642	0	0	0	7148	0	0	3	30412	0	0
136310878	rs781809081	G	T	gnomAD Exomes	PASS	NA	p.Gly890Val	p.Gly890Val	c.2669G>T	missense_variant		1	247044	4.04786e-06	0	0	0	16136	0	0	0	34406	0	0	0	9906	0	0	1	18358	0	0	0	21502	0	0	0	110240	0	0	0	6064	0	0	0	30432	0	0
136310878	rs781809081	G	C	gnomAD Exomes	PASS	NA	p.Gly890Ala	p.Gly890Ala	c.2669G>C	missense_variant		2	247044	8.09572e-06	0	0	0	16136	0	0	0	34406	0	0	0	9906	0	0	0	18358	0	0	0	21502	0	0	2	110240	0	0	0	6064	0	0	0	30432	0	0
136310880		G	A	gnomAD Exomes	PASS	NA	p.Ala891Thr	p.Ala891Thr	c.2671G>A	missense_variant		1	246818	4.05157e-06	0	0	0	16124	0	0	0	34402	0	0	0	9888	0	0	1	18360	0	0	0	21474	0	0	0	110102	0	0	0	6056	0	0	0	30412	0	0
136310883		C	T	gnomAD Genomes	NA	PASS	p.Gln892Ter	p.Gln892Ter	c.2674C>T	stop_gained		1	31360	3.18878e-05	0	0	1	8704	0	0	0	848	0	0	0	290	0	0	0	1560	0	0	0	3470	0	0	0	15400	0	0	0	1088	0	0	0	0	0	0
136310890		C	T	gnomAD Genomes	NA	PASS	p.Ala894Val	p.Ala894Val	c.2681C>T	missense_variant		1	31362	3.18857e-05	0	0	1	8706	0	0	0	848	0	0	0	290	0	0	0	1560	0	0	0	3472	0	0	0	15398	0	0	0	1088	0	0	0	0	0	0
136310895	rs147732725	G	A	gnomAD Exomes,gnomAD Genomes	PASS	PASS	p.Val896Met	p.Val896Met	c.2686G>A	missense_variant		30	277188	0.00010823	0	0	17	24790	0	0	8	35156	0	0	0	10048	0	0	3	19904	0	0	0	24904	0	0	2	125070	0	0	0	7108	0	0	0	30208	0	0
136310895	rs147732725	G	T	gnomAD Exomes	PASS	NA	p.Val896Leu	p.Val896Leu	c.2686G>T	missense_variant		1	245840	4.06769e-06	0	0	0	16096	0	0	0	34308	0	0	0	9758	0	0	0	18344	0	0	0	21438	0	0	1	109668	0	0	0	6020	0	0	0	30208	0	0
136310896		T	C	gnomAD Exomes	PASS	NA	p.Val896Ala	p.Val896Ala	c.2687T>C	missense_variant		1	245484	4.07359e-06	0	0	0	16102	0	0	1	34288	0	0	0	9734	0	0	0	18336	0	0	0	21392	0	0	0	109458	0	0	0	6010	0	0	0	30164	0	0
136310902	rs782520598	C	A	gnomAD Exomes	PASS	NA	p.Thr898Asn	p.Thr898Asn	c.2693C>A	missense_variant		6	244716	2.45182e-05	0	0	0	16090	0	0	0	34226	0	0	0	9648	0	0	0	18330	0	0	4	21342	0	0	0	109058	0	0	0	5988	0	0	2	30034	0	0
136310908	rs685523	C	T	gnomAD Exomes,gnomAD Genomes	PASS	PASS	p.Ala900Val	p.Ala900Val	c.2699C>T	missense_variant		22942	274524	0.0835701	1176	0	3475	24708	247	0	1750	34942	48	0	493	9778	12	0	6	19840	0	0	2834	24752	166	0	12831	123706	646	0	653	7028	38	0	900	29770	19	0
136310910	rs782223061	G	T	gnomAD Exomes	PASS	NA	p.Ala901Ser	p.Ala901Ser	c.2701G>T	missense_variant		7	242878	2.88211e-05	0	0	0	16034	0	0	3	34044	0	0	2	9446	0	0	0	18296	0	0	0	21244	0	0	2	108134	0	0	0	5944	0	0	0	29736	0	0
136310917	rs78977446	C	T	gnomAD Exomes,gnomAD Genomes	PASS	PASS	p.Ser903Leu	p.Ser903Leu	c.2708C>T	missense_variant		928	272246	0.00340868	23	0	1	24696	0	0	4	34722	0	0	0	9562	0	0	886	19822	23	0	1	24602	0	0	5	122524	0	0	5	6982	0	0	26	29336	0	0
136310922	rs781796310	TC	T	gnomAD Exomes	PASS	NA	p.Val906SerfsTer7	p.Val906SerfsTer7	c.2715del	frameshift_variant		1	239942	4.16767e-06	0	0	0	15976	0	0	0	33704	0	0	0	9192	0	0	1	18230	0	0	0	21098	0	0	0	106770	0	0	0	5852	0	0	0	29120	0	0
136310925		G	A	gnomAD Exomes	PASS	NA	p.Val906Ile	p.Val906Ile	c.2716G>A	missense_variant		1	237438	4.21163e-06	0	0	0	15912	0	0	0	33372	0	0	0	8936	0	0	0	18160	0	0	0	20966	0	0	0	105674	0	0	0	5780	0	0	1	28638	0	0
136310932	rs281875301	G	A	gnomAD Exomes	PASS	NA	p.Cys908Tyr	p.Cys908Tyr	c.2723G>A	missense_variant		1	235012	4.2551e-06	0	0	0	15902	0	0	0	33144	0	0	0	8654	0	0	1	18178	0	0	0	20796	0	0	0	104564	0	0	0	5728	0	0	0	28046	0	0
136310934	rs138742754	G	A	gnomAD Exomes	PASS	NA	p.Gly909Arg	p.Gly909Arg	c.2725G>A	missense_variant		2	233462	8.5667e-06	0	0	1	15876	0	0	0	32902	0	0	0	8522	0	0	0	18132	0	0	0	20674	0	0	1	103924	0	0	0	5672	0	0	0	27760	0	0
136310937	rs781844824	C	T	gnomAD Exomes,gnomAD Genomes	PASS	PASS	p.Arg910Ter	p.Arg910Ter	c.2728C>T	stop_gained		3	263140	1.14008e-05	0	0	2	24546	0	0	0	33664	0	0	0	8606	0	0	0	19676	0	0	0	24056	0	0	1	118636	0	0	0	6710	0	0	0	27246	0	0
136310938	rs758243645	G	A	gnomAD Exomes	PASS	NA	p.Arg910Gln	p.Arg910Gln	c.2729G>A	missense_variant		2	231452	8.6411e-06	0	0	0	15844	0	0	0	32718	0	0	0	8306	0	0	0	18106	0	0	1	20568	0	0	0	103114	0	0	0	5622	0	0	1	27174	0	0
136313734	rs374444423	C	T	gnomAD Exomes,gnomAD Genomes	PASS	PASS	p.Arg916Cys	p.Arg916Cys	c.2746C>T	missense_variant		8	280378	2.85329e-05	0	0	0	24956	0	0	0	35440	0	0	0	10356	0	0	0	19948	0	0	1	23050	0	0	6	128812	0	0	0	7200	0	0	1	30616	0	0
136313735		G	A	gnomAD Exomes	PASS	NA	p.Arg916His	p.Arg916His	c.2747G>A	missense_variant		2	249034	8.03103e-06	0	0	0	16242	0	0	0	34592	0	0	0	10062	0	0	0	18386	0	0	0	19622	0	0	2	113400	0	0	0	6114	0	0	0	30616	0	0
136313744		G	A	gnomAD Exomes	PASS	NA	p.Cys919Tyr	p.Cys919Tyr	c.2756G>A	missense_variant		2	249028	8.03123e-06	0	0	0	16240	0	0	2	34592	0	0	0	10060	0	0	0	18386	0	0	0	19636	0	0	0	113386	0	0	0	6112	0	0	0	30616	0	0
136313746	rs201241072	A	G	gnomAD Exomes,gnomAD Genomes	PASS	PASS	p.Met920Val	p.Met920Val	c.2758A>G	missense_variant		3	280432	1.06978e-05	0	0	2	24950	0	0	0	35440	0	0	0	10350	0	0	0	19948	0	0	0	23148	0	0	1	128780	0	0	0	7200	0	0	0	30616	0	0
136313752	rs782189279	T	G	gnomAD Exomes,gnomAD Genomes	PASS	PASS	p.Ser922Ala	p.Ser922Ala	c.2764T>G	missense_variant		5	280342	1.78354e-05	0	0	0	24952	0	0	5	35440	0	0	0	10348	0	0	0	19948	0	0	0	23054	0	0	0	128784	0	0	0	7202	0	0	0	30614	0	0
136313753	rs587773478	C	T	gnomAD Exomes	PASS	NA	p.Ser922Phe	p.Ser922Phe	c.2765C>T	missense_variant		3	248876	1.20542e-05	0	0	2	16238	0	0	1	34592	0	0	0	10058	0	0	0	18388	0	0	0	19548	0	0	0	113326	0	0	0	6112	0	0	0	30614	0	0
136313761	rs782263547	A	G	gnomAD Exomes	PASS	NA	p.Arg925Gly	p.Arg925Gly	c.2773A>G	missense_variant		1	248696	4.02097e-06	0	0	0	16232	0	0	0	34588	0	0	0	10058	0	0	0	18382	0	0	0	19460	0	0	1	113256	0	0	0	6106	0	0	0	30614	0	0
136313792	rs782154017	T	C	gnomAD Exomes	PASS	NA	p.Leu935Pro	p.Leu935Pro	c.2804T>C	missense_variant		4	247072	1.61896e-05	0	0	0	16200	0	0	0	34582	0	0	0	10036	0	0	0	18382	0	0	0	18212	0	0	4	112952	0	0	0	6096	0	0	0	30612	0	0
136313794		G	T	gnomAD Exomes	PASS	NA	p.Ala936Ser	p.Ala936Ser	c.2806G>T	missense_variant		1	246872	4.05068e-06	0	0	0	16200	0	0	0	34582	0	0	0	10032	0	0	0	18382	0	0	1	18044	0	0	0	112926	0	0	0	6096	0	0	0	30610	0	0
136313800	rs782329783	A	G	gnomAD Exomes	PASS	NA	p.Lys938Glu	p.Lys938Glu	c.2812A>G	missense_variant		1	246628	4.05469e-06	0	0	0	16194	0	0	1	34582	0	0	0	10030	0	0	0	18378	0	0	0	17890	0	0	0	112852	0	0	0	6092	0	0	0	30610	0	0
136313807		G	C	gnomAD Exomes	PASS	NA	p.Gly940Ala	p.Gly940Ala	c.2819G>C	missense_variant		1	245060	4.08063e-06	0	0	0	16162	0	0	0	34568	0	0	0	10010	0	0	0	18374	0	0	0	16678	0	0	1	112584	0	0	0	6074	0	0	0	30610	0	0
136313812		C	T	gnomAD Exomes,gnomAD Genomes	PASS	PASS	p.Arg942Trp	p.Arg942Trp	c.2824C>T	missense_variant		4	276258	1.44792e-05	0	0	0	24890	0	0	0	35418	0	0	0	10300	0	0	1	19932	0	0	1	19988	0	0	2	127970	0	0	0	7152	0	0	0	30608	0	0
136313813	rs919324867	G	A	gnomAD Exomes,gnomAD Genomes	PASS	PASS	p.Arg942Gln	p.Arg942Gln	c.2825G>A	missense_variant		4	276120	1.44865e-05	0	0	2	24886	0	0	0	35412	0	0	0	10302	0	0	0	19934	0	0	1	19898	0	0	0	127924	0	0	0	7156	0	0	1	30608	0	0
136313815	rs149265456	C	T	gnomAD Exomes,gnomAD Genomes	PASS	PASS	p.Arg943Trp	p.Arg943Trp	c.2827C>T	missense_variant		14	275932	5.07371e-05	0	0	0	24880	0	0	4	35414	0	0	0	10296	0	0	1	19936	0	0	0	19712	0	0	8	127928	0	0	1	7158	0	0	0	30608	0	0
136313816	rs782160285	G	A	gnomAD Exomes	PASS	NA	p.Arg943Gln	p.Arg943Gln	c.2828G>A	missense_variant		24	244442	9.81828e-05	0	0	0	16164	0	0	5	34562	0	0	0	10008	0	0	0	18376	0	0	0	16200	0	0	11	112464	0	0	0	6060	0	0	8	30608	0	0
136313822	rs782770168	T	A	gnomAD Exomes	PASS	NA	p.Val945Asp	p.Val945Asp	c.2834T>A	missense_variant		2	243494	8.21375e-06	0	0	0	16158	0	0	0	34560	0	0	0	10004	0	0	0	18368	0	0	0	15608	0	0	2	112136	0	0	0	6054	0	0	0	30606	0	0
136313822	rs782770168	T	G	gnomAD Exomes,gnomAD Genomes	PASS	PASS	p.Val945Gly	p.Val945Gly	c.2834T>G	missense_variant		24	274852	8.73197e-05	0	0	3	24860	0	0	0	35408	0	0	0	10294	0	0	0	19926	0	0	0	19080	0	0	21	127536	0	0	0	7142	0	0	0	30606	0	0
136313824	rs782154286	T	G	gnomAD Exomes	PASS	NA	p.Cys946Gly	p.Cys946Gly	c.2836T>G	missense_variant		1	243616	4.10482e-06	0	0	0	16154	0	0	0	34558	0	0	0	10002	0	0	0	18368	0	0	0	15624	0	0	0	112244	0	0	0	6060	0	0	1	30606	0	0
136313831	rs781805469	C	T	gnomAD Exomes	PASS	NA	p.Ala948Val	p.Ala948Val	c.2843C>T	missense_variant		6	242792	2.47125e-05	0	0	0	16138	0	0	0	34526	0	0	0	9998	0	0	0	18366	0	0	0	15058	0	0	0	112050	0	0	0	6052	0	0	6	30604	0	0
136313837	rs372449678	C	T	gnomAD Exomes	PASS	NA	p.Pro950Leu	p.Pro950Leu	c.2849C>T	missense_variant		11	242132	4.54298e-05	0	0	3	16124	0	0	7	34514	0	0	0	9996	0	0	0	18356	0	0	0	14706	0	0	1	111798	0	0	0	6038	0	0	0	30600	0	0
136313842	rs143568784	C	T	gnomAD Exomes,gnomAD Genomes	PASS	PASS	p.Pro952Ser	p.Pro952Ser	c.2854C>T	missense_variant		60	273014	0.000219769	0	0	1	24830	0	0	10	35344	0	0	1	10282	0	0	0	19922	0	0	0	17824	0	0	40	127090	0	0	3	7126	0	0	5	30596	0	0
136313848		C	T	gnomAD Exomes	PASS	NA	p.Arg954Trp	p.Arg954Trp	c.2860C>T	missense_variant		2	240894	8.30241e-06	0	0	0	16088	0	0	1	34480	0	0	0	9978	0	0	0	18354	0	0	0	14078	0	0	0	111310	0	0	0	6024	0	0	1	30582	0	0
136313849	rs200273776	G	A	gnomAD Exomes,gnomAD Genomes	PASS	PASS	p.Arg954Gln	p.Arg954Gln	c.2861G>A	missense_variant		18	271792	6.62271e-05	0	0	3	24768	0	0	11	35310	0	0	0	10266	0	0	0	19908	0	0	0	17296	0	0	3	126552	0	0	1	7114	0	0	0	30578	0	0
136314912	rs781863577	A	G	gnomAD Exomes	PASS	NA	p.Tyr957Cys	p.Tyr957Cys	c.2870A>G	missense_variant		1	250294	3.9953e-06	0	0	0	16218	0	0	1	34566	0	0	0	10046	0	0	0	18382	0	0	0	21372	0	0	0	112986	0	0	0	6112	0	0	0	30612	0	0
136314921	rs368433734	C	A	gnomAD Exomes	PASS	NA	p.Ala960Glu	p.Ala960Glu	c.2879C>A	missense_variant		1	250342	3.99454e-06	0	0	0	16216	0	0	0	34570	0	0	0	10046	0	0	0	18384	0	0	0	21416	0	0	1	112986	0	0	0	6112	0	0	0	30612	0	0
136314921	rs368433734	C	T	gnomAD Exomes	PASS	NA	p.Ala960Val	p.Ala960Val	c.2879C>T	missense_variant		3	250342	1.19836e-05	0	0	1	16216	0	0	0	34570	0	0	0	10046	0	0	0	18384	0	0	0	21416	0	0	2	112986	0	0	0	6112	0	0	0	30612	0	0
136314923	rs782453982	G	T	gnomAD Exomes	PASS	NA	p.Ala961Ser	p.Ala961Ser	c.2881G>T	missense_variant		1	250410	3.99345e-06	0	0	0	16218	0	0	0	34574	0	0	0	10046	0	0	0	18384	0	0	0	21440	0	0	0	113022	0	0	0	6114	0	0	1	30612	0	0
136314929		A	G	gnomAD Exomes	PASS	NA	p.Ser963Gly	p.Ser963Gly	c.2887A>G	missense_variant		2	250534	7.98295e-06	0	0	0	16220	0	0	0	34568	0	0	0	10052	0	0	0	18380	0	0	0	21484	0	0	2	113104	0	0	0	6116	0	0	0	30610	0	0
136314932	rs141811556	G	A	gnomAD Exomes,gnomAD Genomes	PASS	PASS	p.Val964Met	p.Val964Met	c.2890G>A	missense_variant		34	281926	0.000120599	0	0	27	24920	0	0	1	35416	0	0	0	10340	0	0	0	19940	0	0	0	24956	0	0	3	128538	0	0	1	7204	0	0	2	30612	0	0
136314953		G	A	gnomAD Exomes	PASS	NA	p.Val971Met	p.Val971Met	c.2911G>A	missense_variant		1	250664	3.9894e-06	0	0	0	16220	0	0	0	34574	0	0	0	10058	0	0	1	18386	0	0	0	21532	0	0	0	113160	0	0	0	6122	0	0	0	30612	0	0
136314954		T	C	gnomAD Exomes,gnomAD Genomes	PASS	PASS	p.Val971Ala	p.Val971Ala	c.2912T>C	missense_variant		3	282022	1.06375e-05	0	0	0	24912	0	0	2	35424	0	0	0	10348	0	0	0	19946	0	0	0	25022	0	0	1	128552	0	0	0	7206	0	0	0	30612	0	0
136314956	rs782315945	C	T	gnomAD Exomes,gnomAD Genomes	PASS	PASS	p.Arg972Trp	p.Arg972Trp	c.2914C>T	missense_variant		4	282008	1.4184e-05	0	0	2	24914	0	0	0	35424	0	0	0	10346	0	0	0	19946	0	0	0	24994	0	0	1	128570	0	0	1	7202	0	0	0	30612	0	0
136314957	rs139951127	G	A	gnomAD Exomes,gnomAD Genomes	PASS	PASS	p.Arg972Gln	p.Arg972Gln	c.2915G>A	missense_variant		99	282026	0.000351031	0	0	1	24912	0	0	4	35420	0	0	6	10348	0	0	0	19946	0	0	0	25020	0	0	24	128562	0	0	4	7206	0	0	60	30612	0	0
136314971	rs387906346	TGTGCCC	T	gnomAD Exomes	PASS	NA	p.Cys977_Arg979delinsTrp	p.Cys977_Arg979delinsTrp	c.2931_2936del	inframe_deletion		1	250626	3.99001e-06	0	0	0	16216	0	0	0	34564	0	0	0	10048	0	0	0	18386	0	0	0	21578	0	0	1	113108	0	0	0	6116	0	0	0	30610	0	0
136314975		C	T	gnomAD Exomes	PASS	NA	p.Ala978Val	p.Ala978Val	c.2933C>T	missense_variant		1	250586	3.99065e-06	0	0	0	16216	0	0	0	34574	0	0	0	10050	0	0	0	18386	0	0	0	21562	0	0	1	113076	0	0	0	6112	0	0	0	30610	0	0
136314975		C	G	gnomAD Genomes	NA	PASS	p.Ala978Gly	p.Ala978Gly	c.2933C>G	missense_variant		1	31334	3.19142e-05	0	0	0	8688	0	0	0	848	0	0	0	290	0	0	0	1558	0	0	0	3468	0	0	1	15396	0	0	0	1086	0	0	0	0	0	0
136314977	rs782220521	C	T	gnomAD Exomes	PASS	NA	p.Arg979Trp	p.Arg979Trp	c.2935C>T	missense_variant		2	250570	7.9818e-06	0	0	0	16220	0	0	0	34572	0	0	0	10048	0	0	1	18384	0	0	0	21562	0	0	1	113060	0	0	0	6112	0	0	0	30612	0	0
136314978	rs142779872	G	A	gnomAD Exomes,gnomAD Genomes	PASS	PASS	p.Arg979Gln	p.Arg979Gln	c.2936G>A	missense_variant		43	281884	0.000152545	0	0	36	24906	0	0	3	35422	0	0	0	10340	0	0	0	19942	0	0	0	25032	0	0	3	128438	0	0	0	7192	0	0	1	30612	0	0
136314984	rs782009471	A	G	gnomAD Exomes	PASS	NA	p.His981Arg	p.His981Arg	c.2942A>G	missense_variant		2	250510	7.98371e-06	0	0	0	16212	0	0	0	34572	0	0	0	10048	0	0	0	18382	0	0	0	21568	0	0	2	113006	0	0	0	6110	0	0	0	30612	0	0
136314986	rs36222275	G	A	gnomAD Exomes,gnomAD Genomes	PASS	PASS	p.Gly982Arg	p.Gly982Arg	c.2944G>A	missense_variant		327	281806	0.00116037	0	0	5	24902	0	0	10	35416	0	0	3	10336	0	0	0	19940	0	0	53	25030	0	0	248	128380	0	0	8	7190	0	0	0	30612	0	0
136314994		C	G	gnomAD Exomes	PASS	NA	p.Asp984Glu	p.Asp984Glu	c.2952C>G	missense_variant		1	250356	3.99431e-06	0	0	0	16192	0	0	0	34560	0	0	0	10042	0	0	0	18378	0	0	0	21530	0	0	1	112932	0	0	0	6112	0	0	0	30610	0	0
136314995		G	A	gnomAD Exomes	PASS	NA	p.Asp985Asn	p.Asp985Asn	c.2953G>A	missense_variant		3	250300	1.19856e-05	0	0	0	16192	0	0	0	34562	0	0	0	10040	0	0	0	18378	0	0	0	21524	0	0	3	112890	0	0	0	6108	0	0	0	30606	0	0
136315002		AG	A	gnomAD Exomes	PASS	NA	p.Glu988ArgfsTer133	p.Glu988ArgfsTer133	c.2962del	frameshift_variant		1	250134	3.99786e-06	0	0	0	16176	0	0	0	34550	0	0	0	10036	0	0	0	18374	0	0	0	21498	0	0	0	112812	0	0	1	6098	0	0	0	30590	0	0
136315019		AC	A	gnomAD Exomes	PASS	NA	p.Gln994SerfsTer127	p.Gln994SerfsTer127	c.2980del	frameshift_variant		1	248850	4.01849e-06	0	0	0	16034	0	0	0	34466	0	0	1	9986	0	0	0	18354	0	0	0	21294	0	0	0	112114	0	0	0	6062	0	0	0	30540	0	0
136315020	rs139808736	C	T	gnomAD Exomes	PASS	NA	p.Thr993Ile	p.Thr993Ile	c.2978C>T	missense_variant		7	248962	2.81167e-05	0	0	0	16030	0	0	0	34478	0	0	0	9988	0	0	0	18356	0	0	0	21346	0	0	7	112162	0	0	0	6068	0	0	0	30534	0	0
136315022	rs781842320	C	T	gnomAD Exomes	PASS	NA	p.Gln994Ter	p.Gln994Ter	c.2980C>T	stop_gained		1	248762	4.01991e-06	0	0	0	16020	0	0	0	34454	0	0	0	9980	0	0	0	18354	0	0	0	21316	0	0	1	112058	0	0	0	6052	0	0	0	30528	0	0
136315022	rs781842320	C	G	gnomAD Exomes	PASS	NA	p.Gln994Glu	p.Gln994Glu	c.2980C>G	missense_variant		1	248762	4.01991e-06	0	0	0	16020	0	0	0	34454	0	0	0	9980	0	0	1	18354	0	0	0	21316	0	0	0	112058	0	0	0	6052	0	0	0	30528	0	0
136315024		G	C	gnomAD Genomes	NA	PASS	p.Gln994His	p.Gln994His	c.2982G>C	missense_variant		1	31366	3.18817e-05	0	0	0	8708	0	0	0	848	0	0	0	290	0	0	0	1558	0	0	0	3472	0	0	1	15406	0	0	0	1084	0	0	0	0	0	0
136315031		G	A	gnomAD Genomes	NA	PASS	p.Gly997Arg	p.Gly997Arg	c.2989G>A	missense_variant		1	31340	3.19081e-05	0	0	1	8706	0	0	0	848	0	0	0	290	0	0	0	1556	0	0	0	3470	0	0	0	15384	0	0	0	1086	0	0	0	0	0	0
136315034	rs782123812	C	G	gnomAD Exomes,gnomAD Genomes	PASS	PASS	p.Leu998Val	p.Leu998Val	c.2992C>G	missense_variant		10	277574	3.60264e-05	0	0	1	24490	0	0	0	35100	0	0	8	10206	0	0	0	19812	0	0	0	24388	0	0	0	126072	0	0	1	7094	0	0	0	30412	0	0
136315040	rs782761491	C	T	gnomAD Exomes	PASS	NA	p.Arg1000Cys	p.Arg1000Cys	c.2998C>T	missense_variant		7	244574	2.86212e-05	0	0	0	15652	0	0	2	34090	0	0	0	9872	0	0	4	18158	0	0	0	20644	0	0	1	109952	0	0	0	5946	0	0	0	30260	0	0
136315041	rs781905328	G	A	gnomAD Exomes	PASS	NA	p.Arg1000His	p.Arg1000His	c.2999G>A	missense_variant		4	244340	1.63706e-05	0	0	0	15626	0	0	1	34064	0	0	0	9880	0	0	1	18150	0	0	0	20578	0	0	2	109862	0	0	0	5942	0	0	0	30238	0	0
136315044	rs782536497	C	T	gnomAD Exomes,gnomAD Genomes	PASS	PASS	p.Pro1001Leu	p.Pro1001Leu	c.3002C>T	missense_variant		7	274852	2.54683e-05	0	0	1	24254	0	0	0	34842	0	0	0	10142	0	0	1	19646	0	0	0	23964	0	0	4	124764	0	0	0	7018	0	0	1	30222	0	0
136315065		G	A	gnomAD Exomes	PASS	NA	p.Ser1008Asn	p.Ser1008Asn	c.3023G>A	missense_variant		1	233856	4.27614e-06	0	0	0	14904	0	0	0	32758	0	0	0	9648	0	0	0	17406	0	0	0	19310	0	0	1	104608	0	0	0	5764	0	0	0	29458	0	0
136315071		A	G	gnomAD Genomes	NA	PASS	p.Glu1010Gly	p.Glu1010Gly	c.3029A>G	missense_variant		1	31336	3.19122e-05	0	0	1	8700	0	0	0	848	0	0	0	290	0	0	0	1560	0	0	0	3470	0	0	0	15384	0	0	0	1084	0	0	0	0	0	0
136315082		C	A	gnomAD Exomes	PASS	NA	p.Pro1014Thr	p.Pro1014Thr	c.3040C>A	missense_variant		1	221538	4.5139e-06	0	0	0	14178	0	0	0	31010	0	0	0	9424	0	0	1	16498	0	0	0	17784	0	0	0	98554	0	0	0	5524	0	0	0	28566	0	0
136315083		C	T	gnomAD Exomes	PASS	NA	p.Pro1014Leu	p.Pro1014Leu	c.3041C>T	missense_variant		2	219778	9.10009e-06	0	0	0	14062	0	0	0	30760	0	0	0	9402	0	0	0	16396	0	0	0	17594	0	0	0	97622	0	0	0	5498	0	0	2	28444	0	0
136315085		A	G	gnomAD Exomes	PASS	NA	p.Arg1015Gly	p.Arg1015Gly	c.3043A>G	missense_variant		1	217106	4.60604e-06	0	0	0	13876	0	0	0	30370	0	0	0	9372	0	0	0	16230	0	0	0	17216	0	0	1	96360	0	0	0	5446	0	0	0	28236	0	0
136319536	rs782741195	G	C	gnomAD Exomes	PASS	NA	c.3045-1G>C		c.3045-1G>C	splice_acceptor_variant		1	249974	4.00042e-06	0	0	0	16236	0	0	0	34582	0	0	0	10058	0	0	0	18390	0	0	0	21602	0	0	0	112364	0	0	0	6126	0	0	1	30616	0	0
136319544	rs781815720	G	A	gnomAD Exomes	PASS	NA	p.Val1018Ile	p.Val1018Ile	c.3052G>A	missense_variant		6	250244	2.39766e-05	0	0	0	16236	0	0	0	34582	0	0	0	10066	0	0	0	18390	0	0	0	21598	0	0	0	112628	0	0	0	6128	0	0	6	30616	0	0
136319545	rs148560341	T	C	gnomAD Exomes	PASS	NA	p.Val1018Ala	p.Val1018Ala	c.3053T>C	missense_variant		3	250294	1.19859e-05	0	0	0	16236	0	0	0	34582	0	0	0	10062	0	0	0	18390	0	0	0	21606	0	0	3	112674	0	0	0	6128	0	0	0	30616	0	0
136319547	rs587735427	A	C	gnomAD Exomes	PASS	NA	p.Met1019Leu	p.Met1019Leu	c.3055A>C	missense_variant		1	250364	3.99418e-06	0	0	1	16236	0	0	0	34582	0	0	0	10066	0	0	0	18392	0	0	0	21606	0	0	0	112738	0	0	0	6128	0	0	0	30616	0	0
136319548		T	C	gnomAD Exomes	PASS	NA	p.Met1019Thr	p.Met1019Thr	c.3056T>C	missense_variant		1	250402	3.99358e-06	0	0	0	16238	0	0	0	34582	0	0	0	10064	0	0	0	18392	0	0	0	21600	0	0	1	112782	0	0	0	6128	0	0	0	30616	0	0
136319553	rs781908789	C	T	gnomAD Exomes	PASS	NA	p.Leu1021Phe	p.Leu1021Phe	c.3061C>T	missense_variant		2	250524	7.98327e-06	0	0	0	16238	0	0	0	34582	0	0	0	10068	0	0	0	18392	0	0	0	21602	0	0	0	112898	0	0	0	6128	0	0	2	30616	0	0
136319562	rs121908472	T	G	gnomAD Exomes,gnomAD Genomes	PASS	PASS	p.Cys1024Gly	p.Cys1024Gly	c.3070T>G	missense_variant		12	282040	4.25472e-05	0	0	12	24944	0	0	0	35430	0	0	0	10352	0	0	0	19950	0	0	0	25072	0	0	0	128456	0	0	0	7220	0	0	0	30616	0	0
136319566	rs782586641	C	T	gnomAD Exomes	PASS	NA	p.Ser1025Leu	p.Ser1025Leu	c.3074C>T	missense_variant		2	250640	7.97957e-06	0	0	0	16234	0	0	1	34582	0	0	0	10064	0	0	0	18392	0	0	0	21576	0	0	1	113042	0	0	0	6134	0	0	0	30616	0	0
136319569	rs782363611	C	T	gnomAD Exomes	PASS	NA	p.Ala1026Val	p.Ala1026Val	c.3077C>T	missense_variant		2	250594	7.98104e-06	0	0	1	16232	0	0	0	34582	0	0	0	10062	0	0	0	18392	0	0	0	21546	0	0	1	113034	0	0	0	6130	0	0	0	30616	0	0
136319572		G	A	gnomAD Exomes	PASS	NA	p.Ser1027Asn	p.Ser1027Asn	c.3080G>A	missense_variant		1	250614	3.9902e-06	0	0	0	16230	0	0	1	34582	0	0	0	10062	0	0	0	18392	0	0	0	21534	0	0	0	113068	0	0	0	6130	0	0	0	30616	0	0
136319575	rs782597967	G	A	gnomAD Exomes	PASS	NA	p.Cys1028Tyr	p.Cys1028Tyr	c.3083G>A	missense_variant		1	250636	3.98985e-06	0	0	1	16228	0	0	0	34580	0	0	0	10060	0	0	0	18392	0	0	0	21534	0	0	0	113096	0	0	0	6130	0	0	0	30616	0	0
136319578		G	A	gnomAD Exomes	PASS	NA	p.Gly1029Asp	p.Gly1029Asp	c.3086G>A	missense_variant		1	250578	3.99077e-06	0	0	0	16228	0	0	0	34582	0	0	0	10060	0	0	0	18388	0	0	0	21504	0	0	0	113070	0	0	0	6130	0	0	1	30616	0	0
136319587		C	G	gnomAD Exomes	PASS	NA	p.Thr1032Ser	p.Thr1032Ser	c.3095C>G	missense_variant		3	250564	1.1973e-05	0	0	0	16226	0	0	0	34582	0	0	0	10054	0	0	0	18390	0	0	0	21488	0	0	0	113082	0	0	0	6126	0	0	3	30616	0	0
136319589	rs28503257	G	A	gnomAD Exomes,gnomAD Genomes	PASS	PASS	p.Ala1033Thr	p.Ala1033Thr	c.3097G>A	missense_variant		8728	281916	0.0309596	188	0	233	24930	1	0	524	35428	5	0	227	10342	1	0	3	19950	0	0	1675	24932	73	0	5207	128508	95	0	240	7210	6	0	619	30616	7	0
136319595	rs782414383	C	T	gnomAD Exomes	PASS	NA	p.Arg1035Cys	p.Arg1035Cys	c.3103C>T	missense_variant		3	250402	1.19807e-05	0	0	0	16220	0	0	0	34582	0	0	0	10054	0	0	1	18388	0	0	0	21378	0	0	1	113042	0	0	0	6124	0	0	1	30614	0	0
136319596	rs782016923	G	A	gnomAD Exomes,gnomAD Genomes	PASS	PASS	p.Arg1035His	p.Arg1035His	c.3104G>A	missense_variant		3	281772	1.06469e-05	0	0	0	24922	0	0	0	35430	0	0	0	10344	0	0	2	19948	0	0	0	24838	0	0	1	128468	0	0	0	7208	0	0	0	30614	0	0
136319599	rs142607772	C	T	gnomAD Exomes,gnomAD Genomes	PASS	PASS	p.Ser1036Leu	p.Ser1036Leu	c.3107C>T	missense_variant		12	281770	4.25879e-05	0	0	3	24924	0	0	0	35430	0	0	0	10342	0	0	0	19948	0	0	0	24838	0	0	4	128466	0	0	0	7208	0	0	5	30614	0	0
136319616		C	T	gnomAD Exomes	PASS	NA	p.Leu1042Phe	p.Leu1042Phe	c.3124C>T	missense_variant		1	250074	3.99882e-06	0	0	0	16204	0	0	0	34580	0	0	0	10048	0	0	0	18384	0	0	0	21100	0	0	1	113032	0	0	0	6112	0	0	0	30614	0	0
136319619	rs370081995	G	C	gnomAD Exomes	PASS	NA	p.Asp1043His	p.Asp1043His	c.3127G>C	missense_variant		2	249916	8.00269e-06	0	0	1	16196	0	0	0	34580	0	0	0	10050	0	0	0	18380	0	0	0	20988	0	0	0	113000	0	0	0	6108	0	0	1	30614	0	0
136319622		C	T	gnomAD Exomes	PASS	NA	p.Gln1044Ter	p.Gln1044Ter	c.3130C>T	stop_gained		1	249856	4.00231e-06	0	0	0	16198	0	0	0	34580	0	0	0	10048	0	0	1	18374	0	0	0	20954	0	0	0	112978	0	0	0	6110	0	0	0	30614	0	0
136319625	rs782789479	G	A	gnomAD Exomes	PASS	NA	p.Gly1045Ser	p.Gly1045Ser	c.3133G>A	missense_variant		1	249720	4.00449e-06	0	0	1	16192	0	0	0	34580	0	0	0	10048	0	0	0	18376	0	0	0	20862	0	0	0	112942	0	0	0	6106	0	0	0	30614	0	0
136319629		A	G	gnomAD Exomes	PASS	NA	p.Gln1046Arg	p.Gln1046Arg	c.3137A>G	missense_variant		1	249510	4.00786e-06	0	0	0	16186	0	0	0	34578	0	0	0	10050	0	0	0	18374	0	0	0	20724	0	0	0	112884	0	0	0	6100	0	0	1	30614	0	0
136319631	rs151138896	G	C	gnomAD Exomes	PASS	NA	p.Asp1047His	p.Asp1047His	c.3139G>C	missense_variant		1	249440	4.00898e-06	0	0	0	16186	0	0	0	34580	0	0	0	10050	0	0	0	18372	0	0	0	20658	0	0	1	112880	0	0	0	6100	0	0	0	30614	0	0
136319634	rs782585313	G	A	gnomAD Exomes	PASS	NA	p.Val1048Met	p.Val1048Met	c.3142G>A	missense_variant		6	249196	2.40774e-05	0	0	0	16184	0	0	0	34576	0	0	0	10044	0	0	0	18364	0	0	0	20498	0	0	6	112820	0	0	0	6100	0	0	0	30610	0	0
136319644	rs587681892	A	T	gnomAD Exomes	PASS	NA	p.Asp1051Val	p.Asp1051Val	c.3152A>T	missense_variant		2	248430	8.05056e-06	0	0	0	16128	0	0	0	34550	0	0	0	10034	0	0	0	18340	0	0	0	20092	0	0	0	112594	0	0	0	6096	0	0	2	30596	0	0
136319650	rs373530345	C	T	gnomAD Exomes,gnomAD Genomes	PASS	PASS	p.Ala1053Val	p.Ala1053Val	c.3158C>T	missense_variant		17	278586	6.10224e-05	0	0	14	24738	0	0	1	35360	0	0	0	10308	0	0	0	19834	0	0	1	22924	0	0	1	127676	0	0	0	7178	0	0	0	30568	0	0
136319653		C	T	gnomAD Exomes,gnomAD Genomes	PASS	PASS	p.Ala1054Val	p.Ala1054Val	c.3161C>T	missense_variant		3	278638	1.07667e-05	0	0	0	24750	0	0	0	35358	0	0	0	10304	0	0	0	19838	0	0	1	22998	0	0	2	127644	0	0	0	7174	0	0	0	30572	0	0
136319659	rs376017677	C	A	gnomAD Exomes	PASS	NA	p.Ala1056Glu	p.Ala1056Glu	c.3167C>A	missense_variant		1	246668	4.05403e-06	0	0	0	16008	0	0	0	34488	0	0	0	10002	0	0	0	18262	0	0	0	19244	0	0	1	112034	0	0	0	6072	0	0	0	30558	0	0
136319659	rs376017677	C	G	gnomAD Exomes	PASS	NA	p.Ala1056Gly	p.Ala1056Gly	c.3167C>G	missense_variant		1	246668	4.05403e-06	0	0	1	16008	0	0	0	34488	0	0	0	10002	0	0	0	18262	0	0	0	19244	0	0	0	112034	0	0	0	6072	0	0	0	30558	0	0
136319659	rs376017677	C	T	gnomAD Exomes	PASS	NA	p.Ala1056Val	p.Ala1056Val	c.3167C>T	missense_variant		2	246668	8.10806e-06	0	0	0	16008	0	0	0	34488	0	0	0	10002	0	0	0	18262	0	0	1	19244	0	0	0	112034	0	0	0	6072	0	0	1	30558	0	0
136319662		C	T	gnomAD Exomes,gnomAD Genomes	PASS	PASS	p.Ala1057Val	p.Ala1057Val	c.3170C>T	missense_variant		5	277738	1.80026e-05	0	0	2	24700	0	0	0	35338	0	0	0	10288	0	0	1	19818	0	0	0	22550	0	0	2	127326	0	0	0	7164	0	0	0	30554	0	0
136319664		C	G	gnomAD Exomes	PASS	NA	p.Leu1058Val	p.Leu1058Val	c.3172C>G	missense_variant		1	246120	4.06306e-06	0	0	0	15978	0	0	0	34486	0	0	0	9988	0	0	0	18256	0	0	0	18972	0	0	1	111818	0	0	0	6070	0	0	0	30552	0	0
136319670	rs142572218	C	T	gnomAD Exomes,gnomAD Genomes	PASS	PASS	p.Arg1060Trp	p.Arg1060Trp	c.3178C>T	missense_variant		230	276512	0.00083179	0	0	12	24640	0	0	21	35316	0	0	0	10276	0	0	0	19792	0	0	6	21934	0	0	166	126860	0	0	4	7144	0	0	21	30550	0	0
136319671	rs587731517	G	A	gnomAD Exomes,gnomAD Genomes	PASS	PASS	p.Arg1060Gln	p.Arg1060Gln	c.3179G>A	missense_variant		30	276428	0.000108527	0	0	0	24642	0	0	13	35322	0	0	0	10270	0	0	2	19790	0	0	0	21908	0	0	11	126802	0	0	1	7144	0	0	3	30550	0	0
136319676	rs782421000	G	A	gnomAD Exomes	PASS	NA	p.Glu1062Lys	p.Glu1062Lys	c.3184G>A	missense_variant		2	244664	8.17448e-06	0	0	0	15914	0	0	0	34470	0	0	0	9972	0	0	0	18222	0	0	0	18210	0	0	0	111284	0	0	1	6048	0	0	1	30544	0	0
136319678		G	C	gnomAD Exomes	PASS	NA	p.Glu1062Asp	p.Glu1062Asp	c.3186G>C	missense_variant		1	244722	4.08627e-06	0	0	0	15932	0	0	0	34476	0	0	0	9972	0	0	0	18228	0	0	0	18198	0	0	0	111318	0	0	0	6048	0	0	1	30550	0	0
136319680	rs782633692	CCA	C	gnomAD Exomes	PASS	NA	p.Ser1064CysfsTer33	p.Ser1064CysfsTer33	c.3189_3190del	frameshift_variant		1	244384	4.09192e-06	0	0	0	15908	0	0	0	34466	0	0	0	9966	0	0	1	18224	0	0	0	18086	0	0	0	111148	0	0	0	6040	0	0	0	30546	0	0
136319685		G	T	gnomAD Exomes	PASS	NA	p.Val1065Phe	p.Val1065Phe	c.3193G>T	missense_variant		1	244134	4.09611e-06	0	0	0	15874	0	0	0	34466	0	0	0	9970	0	0	0	18222	0	0	0	17976	0	0	1	111034	0	0	0	6040	0	0	0	30552	0	0
136319688	rs782025111	C	A	gnomAD Exomes	PASS	NA	p.Pro1066Thr	p.Pro1066Thr	c.3196C>A	missense_variant		2	244084	8.1939e-06	0	0	0	15894	0	0	2	34454	0	0	0	9968	0	0	0	18230	0	0	0	17924	0	0	0	111020	0	0	0	6034	0	0	0	30560	0	0
136319689	rs782288601	CCT	C	gnomAD Exomes,gnomAD Genomes	PASS	PASS	p.Cys1067SerfsTer30	p.Cys1067SerfsTer30	c.3198_3199del	frameshift_variant		5	275468	1.81509e-05	0	0	1	24606	0	0	1	35300	0	0	0	10260	0	0	0	19784	0	0	0	21364	0	0	2	126460	0	0	0	7128	0	0	1	30566	0	0
136319698	rs782071778	T	A	gnomAD Exomes	PASS	NA	p.Ile1069Asn	p.Ile1069Asn	c.3206T>A	missense_variant		1	242666	4.12089e-06	0	0	0	15804	0	0	0	34430	0	0	0	9956	0	0	0	18230	0	0	0	17260	0	0	1	110410	0	0	0	6028	0	0	0	30548	0	0
136319698	rs782071778	T	C	gnomAD Exomes	PASS	NA	p.Ile1069Thr	p.Ile1069Thr	c.3206T>C	missense_variant		1	242666	4.12089e-06	0	0	0	15804	0	0	1	34430	0	0	0	9956	0	0	0	18230	0	0	0	17260	0	0	0	110410	0	0	0	6028	0	0	0	30548	0	0
136319700	rs782706998	G	A	gnomAD Exomes	PASS	NA	p.Ala1070Thr	p.Ala1070Thr	c.3208G>A	missense_variant		1	242114	4.13029e-06	0	0	0	15766	0	0	0	34416	0	0	0	9948	0	0	0	18230	0	0	0	16994	0	0	1	110190	0	0	0	6024	0	0	0	30546	0	0
136319703	rs782090479	G	A	gnomAD Exomes	PASS	NA	p.Asp1071Asn	p.Asp1071Asn	c.3211G>A	missense_variant		5	241604	2.0695e-05	0	0	0	15726	0	0	2	34390	0	0	0	9932	0	0	0	18230	0	0	0	16856	0	0	1	109920	0	0	1	6008	0	0	1	30542	0	0
136319704	rs782783025	A	C	gnomAD Exomes	PASS	NA	p.Asp1071Ala	p.Asp1071Ala	c.3212A>C	missense_variant		1	241284	4.14449e-06	0	0	0	15696	0	0	0	34384	0	0	0	9932	0	0	1	18228	0	0	0	16688	0	0	0	109810	0	0	0	6014	0	0	0	30532	0	0
136319709	rs781898659	A	T	gnomAD Exomes	PASS	NA	p.Thr1073Ser	p.Thr1073Ser	c.3217A>T	missense_variant		9	239952	3.75075e-05	0	0	0	15554	0	0	0	34344	0	0	0	9904	0	0	0	18208	0	0	0	16224	0	0	0	109240	0	0	0	5980	0	0	9	30498	0	0
136319710	rs782531291	C	T	gnomAD Exomes	PASS	NA	p.Thr1073Ile	p.Thr1073Ile	c.3218C>T	missense_variant		4	240414	1.6638e-05	0	0	0	15678	0	0	0	34350	0	0	0	9922	0	0	0	18224	0	0	0	16214	0	0	4	109538	0	0	0	5992	0	0	0	30496	0	0
136319715	rs782700247	C	T	gnomAD Exomes	PASS	NA	p.Arg1075Cys	p.Arg1075Cys	c.3223C>T	missense_variant		2	239236	8.35995e-06	0	0	0	15574	0	0	0	34304	0	0	0	9904	0	0	0	18168	0	0	0	15832	0	0	2	109038	0	0	0	5974	0	0	0	30442	0	0
136319716	rs138770906	G	A	gnomAD Exomes	PASS	NA	p.Arg1075His	p.Arg1075His	c.3224G>A	missense_variant		13	239044	5.43833e-05	0	0	0	15554	0	0	1	34276	0	0	0	9896	0	0	0	18192	0	0	0	15752	0	0	3	108982	0	0	0	5970	0	0	9	30422	0	0
136319722		A	T	gnomAD Exomes	PASS	NA	p.His1077Leu	p.His1077Leu	c.3230A>T	missense_variant		1	237564	4.20939e-06	0	0	0	15444	0	0	1	34222	0	0	0	9884	0	0	0	18130	0	0	0	15226	0	0	0	108356	0	0	0	5944	0	0	0	30358	0	0
136319732		CT	C	gnomAD Genomes	NA	PASS	p.Trp1081GlyfsTer40	p.Trp1081GlyfsTer40	c.3241del	frameshift_variant		1	31392	3.18552e-05	0	0	0	8708	0	0	0	848	0	0	0	290	0	0	0	1560	0	0	0	3474	0	0	1	15426	0	0	0	1086	0	0	0	0	0	0
136320410		T	C	gnomAD Genomes	NA	PASS	p.Ser1085Pro	p.Ser1085Pro	c.3253T>C	missense_variant		1	31378	3.18695e-05	0	0	0	8698	0	0	0	848	0	0	0	290	0	0	0	1560	0	0	0	3476	0	0	1	15418	0	0	0	1088	0	0	0	0	0	0
136320416	rs782195157	T	C	gnomAD Exomes	PASS	NA	p.Ser1087Pro	p.Ser1087Pro	c.3259T>C	missense_variant		1	242290	4.12729e-06	0	0	0	15784	0	0	0	34540	0	0	0	10062	0	0	0	18206	0	0	1	13926	0	0	0	113106	0	0	0	6054	0	0	0	30612	0	0
136320429		G	A	gnomAD Exomes	PASS	NA	p.Gly1091Asp	p.Gly1091Asp	c.3272G>A	missense_variant		1	243280	4.11049e-06	0	0	0	15938	0	0	1	34544	0	0	0	10060	0	0	0	18236	0	0	0	14666	0	0	0	113160	0	0	0	6062	0	0	0	30614	0	0
136320433		C	G	gnomAD Exomes	PASS	NA	p.Ile1092Met	p.Ile1092Met	c.3276C>G	missense_variant		1	243938	4.0994e-06	0	0	1	15982	0	0	0	34546	0	0	0	10058	0	0	0	18274	0	0	0	15178	0	0	0	113224	0	0	0	6068	0	0	0	30608	0	0
136320436	rs782415493	G	GC	gnomAD Exomes	PASS	NA	p.Arg1094ProfsTer4	p.Arg1094ProfsTer4	c.3280dup	frameshift_variant		1	244322	4.09296e-06	0	0	0	15992	0	0	0	34548	0	0	0	10060	0	0	0	18274	0	0	0	15544	0	0	1	113228	0	0	0	6070	0	0	0	30606	0	0
136320437	rs781965782	C	T	gnomAD Exomes	PASS	NA	p.Arg1094Cys	p.Arg1094Cys	c.3280C>T	missense_variant		5	244434	2.04554e-05	0	0	1	16004	0	0	0	34546	0	0	0	10058	0	0	1	18278	0	0	0	15654	0	0	3	113216	0	0	0	6072	0	0	0	30606	0	0
136320438	rs782080989	G	A	gnomAD Exomes,gnomAD Genomes	PASS	PASS	p.Arg1094His	p.Arg1094His	c.3281G>A	missense_variant		8	276038	2.89815e-05	0	0	1	24708	0	0	0	35392	0	0	0	10346	0	0	1	19834	0	0	0	19366	0	0	6	128626	0	0	0	7164	0	0	0	30602	0	0
136320440	rs782383410	C	T	gnomAD Exomes	PASS	NA	p.Arg1095Trp	p.Arg1095Trp	c.3283C>T	missense_variant		1	245000	4.08163e-06	0	0	0	16030	0	0	0	34548	0	0	0	10058	0	0	1	18286	0	0	0	16184	0	0	0	113216	0	0	0	6072	0	0	0	30606	0	0
136320443	rs377572669	C	T	gnomAD Exomes,gnomAD Genomes	PASS	PASS	p.Arg1096Cys	p.Arg1096Cys	c.3286C>T	missense_variant		4	276860	1.44477e-05	0	0	2	24768	0	0	0	35398	0	0	0	10344	0	0	0	19852	0	0	0	20080	0	0	2	128650	0	0	0	7168	0	0	0	30600	0	0
136320444	rs61751476	G	T	gnomAD Exomes	PASS	NA	p.Arg1096Leu	p.Arg1096Leu	c.3287G>T	missense_variant		2	245752	8.13829e-06	0	0	2	16074	0	0	0	34550	0	0	0	10056	0	0	0	18302	0	0	0	16838	0	0	0	113244	0	0	0	6084	0	0	0	30604	0	0
136320444	rs61751476	G	A	gnomAD Exomes,gnomAD Genomes	PASS	PASS	p.Arg1096His	p.Arg1096His	c.3287G>A	missense_variant		4623	277120	0.0166823	241	0	39	24768	0	0	4016	35398	239	0	0	10344	0	0	7	19862	0	0	101	20312	0	0	313	128660	0	0	106	7172	2	0	41	30604	0	0
136320444	rs61751476	G	GT	gnomAD Exomes	PASS	NA	p.Asp1097Ter	p.Asp1097Ter	c.3288dup	frameshift_variant		1	245752	4.06914e-06	0	0	0	16074	0	0	1	34550	0	0	0	10056	0	0	0	18302	0	0	0	16838	0	0	0	113244	0	0	0	6084	0	0	0	30604	0	0
136320449		A	G	gnomAD Exomes,gnomAD Genomes	PASS	PASS	p.Thr1098Ala	p.Thr1098Ala	c.3292A>G	missense_variant		6	277686	2.16071e-05	0	0	2	24770	0	0	3	35400	0	0	0	10342	0	0	0	19852	0	0	0	20950	0	0	1	128596	0	0	0	7172	0	0	0	30604	0	0
136320458	rs781809898	G	A	gnomAD Exomes,gnomAD Genomes	PASS	PASS	p.Gly1101Arg	p.Gly1101Arg	c.3301G>A	missense_variant		4	278782	1.43481e-05	0	0	2	24786	0	0	0	35408	0	0	0	10346	0	0	0	19886	0	0	0	21958	0	0	2	128616	0	0	0	7174	0	0	0	30608	0	0
136320473	rs782755326	G	A	gnomAD Exomes	PASS	NA	p.Ala1106Thr	p.Ala1106Thr	c.3316G>A	missense_variant		2	248662	8.04305e-06	0	0	0	16088	0	0	0	34566	0	0	0	10056	0	0	0	18344	0	0	0	19742	0	0	2	113170	0	0	0	6088	0	0	0	30608	0	0
136320474	rs370060687	C	T	gnomAD Exomes,gnomAD Genomes	PASS	PASS	p.Ala1106Val	p.Ala1106Val	c.3317C>T	missense_variant		16	280080	5.71265e-05	0	0	3	24800	0	0	0	35414	0	0	0	10348	0	0	0	19902	0	0	0	23262	0	0	13	128570	0	0	0	7176	0	0	0	30608	0	0
136320477	rs782630291	C	T	gnomAD Exomes	PASS	NA	p.Pro1107Leu	p.Pro1107Leu	c.3320C>T	missense_variant		4	249146	1.60548e-05	0	0	0	16136	0	0	0	34564	0	0	0	10056	0	0	0	18346	0	0	3	20150	0	0	1	113186	0	0	0	6100	0	0	0	30608	0	0
136320492	rs587755238	T	G	gnomAD Exomes,gnomAD Genomes	PASS	PASS	p.Phe1112Cys	p.Phe1112Cys	c.3335T>G	missense_variant		5	281196	1.77812e-05	0	0	5	24880	0	0	0	35416	0	0	0	10344	0	0	0	19920	0	0	0	24272	0	0	0	128554	0	0	0	7202	0	0	0	30608	0	0
136320495		G	T	gnomAD Exomes	PASS	NA	p.Cys1113Phe	p.Cys1113Phe	c.3338G>T	missense_variant		1	249564	4.00699e-06	0	0	0	16162	0	0	0	34562	0	0	0	10046	0	0	0	18352	0	0	0	20760	0	0	0	112962	0	0	0	6114	0	0	1	30606	0	0
136320501		A	G	gnomAD Exomes	PASS	NA	p.His1115Arg	p.His1115Arg	c.3344A>G	missense_variant		1	249814	4.00298e-06	0	0	0	16160	0	0	0	34564	0	0	0	10046	0	0	0	18354	0	0	1	21038	0	0	0	112932	0	0	0	6114	0	0	0	30606	0	0
136320513		C	T	gnomAD Exomes	PASS	NA	p.Pro1119Leu	p.Pro1119Leu	c.3356C>T	missense_variant		2	249748	8.00807e-06	0	0	0	16152	0	0	0	34560	0	0	0	10036	0	0	0	18354	0	0	0	21214	0	0	1	112716	0	0	0	6112	0	0	1	30604	0	0
136320525	rs782311861	G	A	gnomAD Exomes	PASS	NA	p.Arg1123His	p.Arg1123His	c.3368G>A	missense_variant		1	249260	4.01188e-06	0	0	0	16096	0	0	0	34550	0	0	0	10024	0	0	0	18322	0	0	0	21314	0	0	1	112250	0	0	0	6102	0	0	0	30602	0	0
136320534		G	C	gnomAD Exomes	PASS	NA	p.Trp1126Ser	p.Trp1126Ser	c.3377G>C	missense_variant		1	248736	4.02033e-06	0	0	0	16054	0	0	0	34534	0	0	0	10004	0	0	0	18278	0	0	0	21348	0	0	1	111820	0	0	0	6096	0	0	0	30602	0	0
136320542		C	T	gnomAD Exomes,gnomAD Genomes	PASS	PASS	p.Pro1129Ser	p.Pro1129Ser	c.3385C>T	missense_variant		3	279438	1.07358e-05	0	0	3	24694	0	0	0	35362	0	0	0	10276	0	0	0	19786	0	0	0	24780	0	0	0	126768	0	0	0	7172	0	0	0	30600	0	0
136320548	rs782018563	G	T	gnomAD Exomes	PASS	NA	p.Val1131Leu	p.Val1131Leu	c.3391G>T	missense_variant		1	247766	4.03607e-06	0	0	1	15976	0	0	0	34508	0	0	0	9976	0	0	0	18212	0	0	0	21366	0	0	0	111054	0	0	0	6072	0	0	0	30602	0	0
136320557	rs782311486	G	A	gnomAD Exomes,gnomAD Genomes	PASS	PASS	p.Gly1134Ser	p.Gly1134Ser	c.3400G>A	missense_variant		88	278230	0.000316285	0	0	0	24554	0	0	87	35326	0	0	0	10256	0	0	0	19702	0	0	0	24846	0	0	0	125792	0	0	1	7154	0	0	0	30600	0	0
136320561	rs762112077	C	T	gnomAD Exomes,gnomAD Genomes	PASS	PASS	p.Thr1135Met	p.Thr1135Met	c.3404C>T	missense_variant		8	277706	2.88074e-05	0	0	0	24480	0	0	3	35320	0	0	2	10244	0	0	0	19646	0	0	0	24836	0	0	2	125432	0	0	0	7150	0	0	1	30598	0	0
136320563	rs781992360	C	A	gnomAD Exomes	PASS	NA	p.Pro1136Thr	p.Pro1136Thr	c.3406C>A	missense_variant		1	246324	4.05969e-06	0	0	0	15782	0	0	0	34474	0	0	0	9954	0	0	0	18082	0	0	0	21418	0	0	0	109956	0	0	0	6060	0	0	1	30598	0	0
136320572	rs902499005	G	A	gnomAD Exomes	PASS	NA	p.Val1139Met	p.Val1139Met	c.3415G>A	missense_variant		1	245694	4.0701e-06	0	0	0	15678	0	0	0	34460	0	0	0	9932	0	0	0	18022	0	0	0	21442	0	0	1	109508	0	0	0	6056	0	0	0	30596	0	0
136320576	rs781785040	C	T	gnomAD Exomes	PASS	NA	p.Pro1140Leu	p.Pro1140Leu	c.3419C>T	missense_variant		3	245556	1.22172e-05	0	0	0	15632	0	0	2	34462	0	0	0	9930	0	0	0	18044	0	0	0	21438	0	0	1	109396	0	0	0	6054	0	0	0	30600	0	0
136320581	rs587709422	G	A	gnomAD Exomes,gnomAD Genomes	PASS	PASS	p.Glu1142Lys	p.Glu1142Lys	c.3424G>A	missense_variant		8	276166	2.89681e-05	0	0	6	24164	0	0	1	35294	0	0	0	10196	0	0	0	19564	0	0	0	24898	0	0	1	124344	0	0	0	7120	0	0	0	30586	0	0
136320585	rs782670806	A	C	gnomAD Exomes	PASS	NA	p.Glu1143Ala	p.Glu1143Ala	c.3428A>C	missense_variant		1	245460	4.07398e-06	0	0	0	15612	0	0	0	34476	0	0	0	9936	0	0	0	18090	0	0	0	21496	0	0	1	109210	0	0	0	6050	0	0	0	30590	0	0
136320590	rs782270256	G	A	gnomAD Exomes	PASS	NA	p.Ala1145Thr	p.Ala1145Thr	c.3433G>A	missense_variant		23	244894	9.39182e-05	0	0	1	15512	0	0	0	34460	0	0	0	9912	0	0	2	18098	0	0	0	21464	0	0	1	108830	0	0	0	6038	0	0	19	30580	0	0
136320602	rs141494468	C	T	gnomAD Exomes,gnomAD Genomes	PASS	PASS	p.Arg1149Trp	p.Arg1149Trp	c.3445C>T	missense_variant		215	275662	0.000779941	3	0	197	24116	3	0	12	35304	0	0	0	10166	0	0	0	19630	0	0	0	24956	0	0	4	123798	0	0	2	7120	0	0	0	30572	0	0
136320603	rs782472825	G	A	gnomAD Exomes,gnomAD Genomes	PASS	PASS	p.Arg1149Gln	p.Arg1149Gln	c.3446G>A	missense_variant		4	275666	1.45103e-05	0	0	0	24114	0	0	0	35294	0	0	0	10172	0	0	0	19638	0	0	1	24948	0	0	3	123812	0	0	0	7120	0	0	0	30568	0	0
136320608	rs782226132	A	G	gnomAD Exomes,gnomAD Genomes	PASS	PASS	p.Thr1151Ala	p.Thr1151Ala	c.3451A>G	missense_variant		7	275340	2.54231e-05	0	0	0	23998	0	0	0	35302	0	0	0	10162	0	0	0	19620	0	0	0	24962	0	0	7	123626	0	0	0	7112	0	0	0	30558	0	0
136320611	rs782007879	G	T	gnomAD Genomes	NA	PASS	p.Ala1152Ser	p.Ala1152Ser	c.3454G>T	missense_variant		1	31378	3.18695e-05	0	0	1	8700	0	0	0	848	0	0	0	290	0	0	0	1558	0	0	0	3474	0	0	0	15422	0	0	0	1086	0	0	0	0	0	0
136320614	rs150853306	A	G	gnomAD Exomes	PASS	NA	p.Thr1153Ala	p.Thr1153Ala	c.3457A>G	missense_variant		1	243208	4.11171e-06	0	0	0	15140	0	0	0	34446	0	0	0	9844	0	0	0	18038	0	0	0	21468	0	0	1	107702	0	0	0	6022	0	0	0	30548	0	0
136320621	rs781930177	C	A	gnomAD Exomes	PASS	NA	p.Ala1155Asp	p.Ala1155Asp	c.3464C>A	missense_variant		1	243466	4.10735e-06	0	0	1	15134	0	0	0	34434	0	0	0	9862	0	0	0	18122	0	0	0	21452	0	0	0	107890	0	0	0	6020	0	0	0	30552	0	0
136320623	rs782044988	G	A	gnomAD Exomes	PASS	NA	p.Gly1156Ser	p.Gly1156Ser	c.3466G>A	missense_variant		4	243422	1.64324e-05	0	0	1	15122	0	0	0	34436	0	0	0	9860	0	0	3	18120	0	0	0	21454	0	0	0	107864	0	0	0	6020	0	0	0	30546	0	0
136320642		C	T	gnomAD Exomes	PASS	NA	p.Ser1162Phe	p.Ser1162Phe	c.3485C>T	missense_variant		1	242480	4.12405e-06	0	0	0	14852	0	0	0	34416	0	0	0	9848	0	0	0	18022	0	0	0	21214	0	0	1	107606	0	0	0	6006	0	0	0	30516	0	0
136320650	rs587664518	C	T	gnomAD Exomes,gnomAD Genomes	PASS	PASS	p.Arg1165Trp	p.Arg1165Trp	c.3493C>T	missense_variant		11	273270	4.02532e-05	0	0	0	23446	0	0	4	35254	0	0	0	10148	0	0	0	19518	0	0	0	24482	0	0	3	122846	0	0	0	7066	0	0	4	30510	0	0
136320651	rs139286990	G	A	gnomAD Exomes,gnomAD Genomes	PASS	PASS	p.Arg1165Gln	p.Arg1165Gln	c.3494G>A	missense_variant		9	273066	3.29591e-05	0	0	0	23408	0	0	0	35258	0	0	0	10144	0	0	0	19506	0	0	0	24384	0	0	3	122790	0	0	0	7058	0	0	6	30518	0	0
136320654	rs782760544	G	A	gnomAD Exomes	PASS	NA	p.Gly1166Asp	p.Gly1166Asp	c.3497G>A	missense_variant		1	241850	4.13479e-06	0	0	0	14702	0	0	0	34404	0	0	0	9864	0	0	0	17928	0	0	0	20912	0	0	1	107552	0	0	0	5976	0	0	0	30512	0	0
136320660		T	A	gnomAD Exomes	PASS	NA	p.Leu1168His	p.Leu1168His	c.3503T>A	missense_variant		2	241696	8.27486e-06	0	0	1	14604	0	0	0	34398	0	0	0	9868	0	0	0	17920	0	0	0	20806	0	0	1	107612	0	0	0	5968	0	0	0	30520	0	0
136320665		T	C	gnomAD Exomes,gnomAD Genomes	PASS	PASS	p.Ser1170Pro	p.Ser1170Pro	c.3508T>C	missense_variant		4	271994	1.47062e-05	0	0	0	23176	0	0	0	35218	0	0	0	10156	0	0	0	19418	0	0	0	23784	0	0	4	122684	0	0	0	7040	0	0	0	30518	0	0
136320666	rs373910725	C	A	gnomAD Exomes	PASS	NA	p.Ser1170Tyr	p.Ser1170Tyr	c.3509C>A	missense_variant		2	240808	8.30537e-06	0	0	0	14506	0	0	0	34376	0	0	0	9878	0	0	0	17866	0	0	0	20322	0	0	2	107390	0	0	0	5954	0	0	0	30516	0	0
136320668	rs148500446	C	T	gnomAD Exomes,gnomAD Genomes	PASS	PASS	p.Pro1171Ser	p.Pro1171Ser	c.3511C>T	missense_variant		55	272358	0.00020194	0	0	41	23220	0	0	10	35232	0	0	0	10176	0	0	0	19434	0	0	0	23804	0	0	2	122938	0	0	2	7046	0	0	0	30508	0	0
136320669	rs200122302	C	T	gnomAD Exomes,gnomAD Genomes	PASS	PASS	p.Pro1171Leu	p.Pro1171Leu	c.3512C>T	missense_variant		135	272140	0.000496068	2	0	5	23204	1	0	0	35230	0	0	0	10170	0	0	0	19426	0	0	115	23702	1	0	13	122840	0	0	1	7056	0	0	1	30512	0	0
136320671		G	C	gnomAD Exomes	PASS	NA	p.Ala1172Pro	p.Ala1172Pro	c.3514G>C	missense_variant		1	240564	4.1569e-06	0	0	0	14514	0	0	0	34384	0	0	0	9878	0	0	0	17852	0	0	0	20054	0	0	0	107410	0	0	0	5954	0	0	1	30518	0	0
136320672		C	T	gnomAD Exomes	PASS	NA	p.Ala1172Val	p.Ala1172Val	c.3515C>T	missense_variant		1	240234	4.16261e-06	0	0	0	14448	0	0	1	34384	0	0	0	9876	0	0	0	17832	0	0	0	19898	0	0	0	107340	0	0	0	5942	0	0	0	30514	0	0
136320674	rs782511560	C	T	gnomAD Exomes	PASS	NA	p.Pro1173Ser	p.Pro1173Ser	c.3517C>T	missense_variant		14	240456	5.82227e-05	0	0	0	14458	0	0	2	34392	0	0	0	9880	0	0	0	17846	0	0	0	19932	0	0	0	107474	0	0	0	5950	0	0	12	30524	0	0
136320680	rs782689373	C	T	gnomAD Exomes	PASS	NA	p.Pro1175Ser	p.Pro1175Ser	c.3523C>T	missense_variant		1	239536	4.17474e-06	0	0	0	14386	0	0	0	34384	0	0	0	9872	0	0	0	17798	0	0	0	19352	0	0	0	107272	0	0	0	5946	0	0	1	30526	0	0
136320683	rs782300864	C	T	gnomAD Exomes	PASS	NA	p.Arg1176Trp	p.Arg1176Trp	c.3526C>T	missense_variant		10	239078	4.18274e-05	0	0	0	14336	0	0	0	34376	0	0	0	9870	0	0	0	17782	0	0	0	19080	0	0	1	107168	0	0	0	5940	0	0	9	30526	0	0
136320684	rs782621505	G	A	gnomAD Exomes	PASS	NA	p.Arg1176Gln	p.Arg1176Gln	c.3527G>A	missense_variant		2	238574	8.38314e-06	0	0	1	14346	0	0	0	34374	0	0	0	9860	0	0	0	17766	0	0	0	18674	0	0	1	107098	0	0	0	5932	0	0	0	30524	0	0
136320685		GC	G	gnomAD Genomes	NA	PASS	p.Arg1177GlyfsTer49	p.Arg1177GlyfsTer49	c.3529del	frameshift_variant		1	31366	3.18817e-05	0	0	1	8698	0	0	0	848	0	0	0	290	0	0	0	1560	0	0	0	3468	0	0	0	15414	0	0	0	1088	0	0	0	0	0	0
136320686	rs782200824	C	T	gnomAD Exomes,gnomAD Genomes	PASS	PASS	p.Arg1177Trp	p.Arg1177Trp	c.3529C>T	missense_variant		19	269812	7.04194e-05	0	0	16	23064	0	0	2	35218	0	0	0	10146	0	0	0	19318	0	0	0	21982	0	0	1	122536	0	0	0	7024	0	0	0	30524	0	0
136320687	rs370692680	G	A	gnomAD Exomes	PASS	NA	p.Arg1177Gln	p.Arg1177Gln	c.3530G>A	missense_variant		7	238708	2.93245e-05	0	0	1	14428	0	0	1	34370	0	0	0	9860	0	0	0	17756	0	0	0	18548	0	0	4	107280	0	0	1	5940	0	0	0	30526	0	0
136320693	rs782166349	T	A	gnomAD Exomes	PASS	NA	p.Leu1179Gln	p.Leu1179Gln	c.3536T>A	missense_variant		15	237844	6.30665e-05	0	0	0	14408	0	0	0	34364	0	0	0	9868	0	0	0	17750	0	0	0	17784	0	0	0	107214	0	0	0	5930	0	0	15	30526	0	0
136320698	rs192619276	G	A	gnomAD Exomes,gnomAD Genomes	PASS	PASS	p.Gly1181Arg	p.Gly1181Arg	c.3541G>A	missense_variant		478	268532	0.00178005	7	0	10	23232	0	0	8	35194	0	0	0	10160	0	0	434	19288	6	0	0	20498	0	0	1	122642	0	0	12	7004	0	0	13	30514	1	0
136320699	rs782053981	G	A	gnomAD Exomes	PASS	NA	p.Gly1181Glu	p.Gly1181Glu	c.3542G>A	missense_variant		2	237444	8.42304e-06	0	0	0	14586	0	0	0	34360	0	0	0	9880	0	0	0	17726	0	0	0	16986	0	0	1	107450	0	0	0	5928	0	0	1	30528	0	0
136320702		C	G	gnomAD Exomes	PASS	NA	p.Pro1182Arg	p.Pro1182Arg	c.3545C>G	missense_variant		1	237262	4.21475e-06	0	0	0	14640	0	0	1	34362	0	0	0	9880	0	0	0	17720	0	0	0	16626	0	0	0	107572	0	0	0	5936	0	0	0	30526	0	0
136320707	rs781823708	G	A	gnomAD Exomes	PASS	NA	p.Glu1184Lys	p.Glu1184Lys	c.3550G>A	missense_variant		1	237118	4.21731e-06	0	0	0	14718	0	0	0	34364	0	0	0	9902	0	0	1	17722	0	0	0	16256	0	0	0	107684	0	0	0	5946	0	0	0	30526	0	0
136320711		A	T	gnomAD Exomes	PASS	NA	p.Asn1185Ile	p.Asn1185Ile	c.3554A>T	missense_variant		2	236856	8.44395e-06	0	0	0	14788	0	0	0	34370	0	0	0	9906	0	0	0	17724	0	0	0	15840	0	0	2	107774	0	0	0	5930	0	0	0	30524	0	0
136320714		C	T	gnomAD Exomes	PASS	NA	p.Ser1186Leu	p.Ser1186Leu	c.3557C>T	missense_variant		1	236064	4.23614e-06	0	0	0	14768	0	0	0	34374	0	0	0	9898	0	0	0	17700	0	0	0	15220	0	0	1	107666	0	0	0	5920	0	0	0	30518	0	0
136320715	rs781931538	AGTGCAGTCCAGTTAT	A	gnomAD Exomes	PASS	NA	c.3561_3568+7delGCAGTCCAGTTATGT		c.3561_3568+7del	splice_donor_variant		1	236104	4.23542e-06	0	0	0	14786	0	0	0	34376	0	0	0	9902	0	0	1	17702	0	0	0	15228	0	0	0	107672	0	0	0	5920	0	0	0	30518	0	0
136320716	rs782128103	G	T	gnomAD Exomes	PASS	NA	p.Val1187Leu	p.Val1187Leu	c.3559G>T	missense_variant		1	236138	4.23481e-06	0	0	1	14786	0	0	0	34376	0	0	0	9906	0	0	0	17700	0	0	0	15190	0	0	0	107740	0	0	0	5920	0	0	0	30520	0	0
136320720	rs782783483	A	G	gnomAD Exomes	PASS	NA	p.Gln1188Arg	p.Gln1188Arg	c.3563A>G	missense_variant		1	236054	4.23632e-06	0	0	0	14820	0	0	0	34376	0	0	0	9902	0	0	0	17706	0	0	0	15046	0	0	0	107770	0	0	0	5920	0	0	1	30514	0	0
136320725	rs781911555	A	C	gnomAD Exomes	PASS	NA	p.Ser1190Arg	p.Ser1190Arg	c.3568A>C	missense_variant		1	235292	4.25004e-06	0	0	0	14804	0	0	0	34364	0	0	0	9898	0	0	0	17696	0	0	0	14528	0	0	1	107572	0	0	0	5916	0	0	0	30514	0	0
136320726		G	A	gnomAD Exomes	PASS	NA	c.3568+1G>A		c.3568+1G>A	splice_donor_variant		1	234718	4.26043e-06	0	0	0	14774	0	0	0	34360	0	0	0	9884	0	0	0	17688	0	0	0	14182	0	0	1	107420	0	0	0	5904	0	0	0	30506	0	0
136321189	rs782790767	A	C	gnomAD Exomes	PASS	NA	c.3569-2A>C		c.3569-2A>C	splice_acceptor_variant		1	250684	3.98909e-06	0	0	0	16188	0	0	0	34586	0	0	0	10058	0	0	0	18380	0	0	0	21640	0	0	1	113088	0	0	0	6130	0	0	0	30614	0	0
136321193		G	T	gnomAD Exomes	PASS	NA	p.Ala1191Ser	p.Ala1191Ser	c.3571G>T	missense_variant		1	250664	3.9894e-06	0	0	0	16174	0	0	0	34584	0	0	0	10060	0	0	1	18380	0	0	0	21638	0	0	0	113086	0	0	0	6128	0	0	0	30614	0	0
136321202		A	G	gnomAD Exomes	PASS	NA	p.Arg1194Gly	p.Arg1194Gly	c.3580A>G	missense_variant		1	250680	3.98915e-06	0	0	1	16160	0	0	0	34590	0	0	0	10060	0	0	0	18376	0	0	0	21640	0	0	0	113110	0	0	0	6132	0	0	0	30612	0	0
136321210	rs782230828	C	A	gnomAD Exomes,gnomAD Genomes	PASS	PASS	p.His1196Gln	p.His1196Gln	c.3588C>A	missense_variant		28	282104	9.92542e-05	0	0	0	24882	0	0	0	35436	0	0	0	10344	0	0	0	19936	0	0	0	25120	0	0	27	128556	0	0	1	7216	0	0	0	30614	0	0
136321217	rs782726688	C	T	gnomAD Exomes	PASS	NA	p.Pro1199Ser	p.Pro1199Ser	c.3595C>T	missense_variant		7	250806	2.791e-05	0	0	1	16180	0	0	6	34588	0	0	0	10058	0	0	0	18376	0	0	0	21640	0	0	0	113220	0	0	0	6130	0	0	0	30614	0	0
136321217	rs782726688	C	G	gnomAD Exomes	PASS	NA	p.Pro1199Ala	p.Pro1199Ala	c.3595C>G	missense_variant		1	250806	3.98715e-06	0	0	0	16180	0	0	0	34588	0	0	0	10058	0	0	0	18376	0	0	0	21640	0	0	1	113220	0	0	0	6130	0	0	0	30614	0	0
136321218		C	T	gnomAD Exomes	PASS	NA	p.Pro1199Leu	p.Pro1199Leu	c.3596C>T	missense_variant		1	250866	3.98619e-06	0	0	0	16192	0	0	1	34590	0	0	0	10058	0	0	0	18378	0	0	0	21644	0	0	0	113260	0	0	0	6130	0	0	0	30614	0	0
136321221	rs141056078	C	A	gnomAD Exomes,gnomAD Genomes	PASS	PASS	p.Thr1200Lys	p.Thr1200Lys	c.3599C>A	missense_variant		4	282254	1.41716e-05	0	0	4	24900	0	0	0	35434	0	0	0	10344	0	0	0	19940	0	0	0	25120	0	0	0	128682	0	0	0	7220	0	0	0	30614	0	0
136321227	rs782488785	C	A	gnomAD Exomes	PASS	NA	p.Thr1202Asn	p.Thr1202Asn	c.3605C>A	missense_variant		1	250890	3.98581e-06	0	0	0	16200	0	0	0	34590	0	0	0	10062	0	0	0	18378	0	0	0	21644	0	0	1	113270	0	0	0	6132	0	0	0	30614	0	0
136321227	rs782488785	C	T	gnomAD Genomes	NA	PASS	p.Thr1202Ile	p.Thr1202Ile	c.3605C>T	missense_variant		1	31402	3.18451e-05	0	0	1	8716	0	0	0	848	0	0	0	290	0	0	0	1560	0	0	0	3476	0	0	0	15424	0	0	0	1088	0	0	0	0	0	0
136321237		G	C	gnomAD Genomes	NA	PASS	p.Met1?	p.Met1?	c.3G>C	start_lost		2	31402	6.36902e-05	0	0	0	8716	0	0	0	848	0	0	0	290	0	0	0	1560	0	0	0	3476	0	0	2	15424	0	0	0	1088	0	0	0	0	0	0
136321238	rs782818582	C	T	gnomAD Exomes	PASS	NA	p.Arg1206Ter	p.Arg1206Ter	c.3616C>T	stop_gained		3	250902	1.19569e-05	0	0	0	16196	0	0	1	34584	0	0	0	10060	0	0	0	18382	0	0	0	21642	0	0	1	113294	0	0	0	6130	0	0	1	30614	0	0
136321239	rs781885530	G	A	gnomAD Exomes,gnomAD Genomes	PASS	PASS	p.Arg1206Gln	p.Arg1206Gln	c.3617G>A	missense_variant		3	282288	1.06274e-05	0	0	1	24912	0	0	0	35434	0	0	0	10348	0	0	0	19940	0	0	0	25120	0	0	2	128702	0	0	0	7218	0	0	0	30614	0	0
136321248		G	A	gnomAD Exomes,gnomAD Genomes	PASS	PASS	p.Gly1209Glu	p.Gly1209Glu	c.3626G>A	missense_variant		4	282316	1.41685e-05	0	0	0	24920	0	0	0	35432	0	0	0	10346	0	0	0	19942	0	0	4	25122	0	0	0	128722	0	0	0	7218	0	0	0	30614	0	0
136321250		C	G	gnomAD Exomes	PASS	NA	p.Gln1210Glu	p.Gln1210Glu	c.3628C>G	missense_variant		1	250892	3.98578e-06	0	0	0	16198	0	0	1	34582	0	0	0	10058	0	0	0	18380	0	0	0	21644	0	0	0	113286	0	0	0	6130	0	0	0	30614	0	0
136321259		T	C	gnomAD Exomes	PASS	NA	p.Cys1213Arg	p.Cys1213Arg	c.3637T>C	missense_variant		2	250896	7.97143e-06	0	0	0	16204	0	0	0	34582	0	0	0	10060	0	0	0	18382	0	0	0	21644	0	0	2	113276	0	0	0	6134	0	0	0	30614	0	0
136321260	rs121908474	G	A	gnomAD Genomes	NA	PASS	p.Cys1213Tyr	p.Cys1213Tyr	c.3638G>A	missense_variant		1	31402	3.18451e-05	0	0	0	8710	0	0	0	848	0	0	0	290	0	0	0	1560	0	0	0	3474	0	0	1	15432	0	0	0	1088	0	0	0	0	0	0
136321263	rs782462227	C	T	gnomAD Exomes	PASS	NA	p.Ala1214Val	p.Ala1214Val	c.3641C>T	missense_variant		1	250896	3.98572e-06	0	0	0	16212	0	0	0	34580	0	0	0	10060	0	0	0	18382	0	0	0	21644	0	0	1	113272	0	0	0	6132	0	0	0	30614	0	0
136321272	rs200847393	T	C	gnomAD Exomes	PASS	NA	p.Ile1217Thr	p.Ile1217Thr	c.3650T>C	missense_variant		10	250926	3.98524e-05	0	0	0	16218	0	0	7	34582	0	0	0	10060	0	0	1	18384	0	0	0	21642	0	0	2	113296	0	0	0	6130	0	0	0	30614	0	0
136321277	rs281875339	C	T	gnomAD Exomes,gnomAD Genomes	PASS	PASS	p.Arg1219Trp	p.Arg1219Trp	c.3655C>T	missense_variant		2	282326	7.08401e-06	0	0	0	24926	0	0	0	35422	0	0	0	10344	0	0	0	19946	0	0	0	25120	0	0	1	128732	0	0	0	7222	0	0	1	30614	0	0
136321278	rs782649881	G	A	gnomAD Exomes	PASS	NA	p.Arg1219Gln	p.Arg1219Gln	c.3656G>A	missense_variant		3	250878	1.1958e-05	0	0	0	16216	0	0	1	34576	0	0	0	10056	0	0	0	18386	0	0	0	21644	0	0	2	113256	0	0	0	6130	0	0	0	30614	0	0
136321286	rs866231988	G	C	gnomAD Exomes	PASS	NA	p.Gly1222Arg	p.Gly1222Arg	c.3664G>C	missense_variant		1	250880	3.98597e-06	0	0	0	16214	0	0	0	34580	0	0	0	10060	0	0	0	18386	0	0	0	21638	0	0	1	113254	0	0	0	6132	0	0	0	30616	0	0
136321286	rs866231988	G	A	gnomAD Exomes	PASS	NA	p.Gly1222Arg	p.Gly1222Arg	c.3664G>A	missense_variant		1	250880	3.98597e-06	0	0	1	16214	0	0	0	34580	0	0	0	10060	0	0	0	18386	0	0	0	21638	0	0	0	113254	0	0	0	6132	0	0	0	30616	0	0
136321287		G	A	gnomAD Exomes	PASS	NA	p.Gly1222Glu	p.Gly1222Glu	c.3665G>A	missense_variant		2	250900	7.9713e-06	0	0	0	16214	0	0	0	34580	0	0	0	10058	0	0	0	18386	0	0	0	21646	0	0	2	113268	0	0	0	6132	0	0	0	30616	0	0
136321292	rs782422811	G	A	gnomAD Exomes,gnomAD Genomes	PASS	PASS	p.Val1224Met	p.Val1224Met	c.3670G>A	missense_variant		3	282294	1.06272e-05	0	0	2	24936	0	0	0	35428	0	0	0	10352	0	0	0	19944	0	0	0	25122	0	0	0	128676	0	0	0	7220	0	0	1	30616	0	0
136321299	rs36222894	C	T	gnomAD Exomes,gnomAD Genomes	PASS	PASS	p.Thr1226Ile	p.Thr1226Ile	c.3677C>T	missense_variant		286	282252	0.00101328	3	0	261	24930	3	0	18	35430	0	0	0	10354	0	0	0	19942	0	0	0	25120	0	0	2	128640	0	0	5	7220	0	0	0	30616	0	0
136321304	rs148824378	C	T	gnomAD Exomes,gnomAD Genomes	PASS	PASS	p.Arg1228Cys	p.Arg1228Cys	c.3682C>T	missense_variant		4	282230	1.41728e-05	0	0	3	24938	0	0	0	35430	0	0	0	10354	0	0	0	19942	0	0	0	25118	0	0	1	128614	0	0	0	7220	0	0	0	30614	0	0
136321305	rs781945456	G	A	gnomAD Exomes,gnomAD Genomes	PASS	PASS	p.Arg1228His	p.Arg1228His	c.3683G>A	missense_variant		11	282148	3.89866e-05	0	0	0	24932	0	0	5	35426	0	0	0	10352	0	0	1	19942	0	0	0	25116	0	0	4	128548	0	0	0	7218	0	0	1	30614	0	0
136321307	rs587643681	G	A	gnomAD Exomes	PASS	NA	p.Val1229Ile	p.Val1229Ile	c.3685G>A	missense_variant		19	250716	7.5783e-05	0	0	4	16222	0	0	5	34576	0	0	4	10064	0	0	1	18382	0	0	0	21644	0	0	2	113086	0	0	0	6128	0	0	3	30614	0	0
136321308	rs782033398	T	C	gnomAD Exomes	PASS	NA	p.Val1229Ala	p.Val1229Ala	c.3686T>C	missense_variant		1	250754	3.98797e-06	0	0	0	16224	0	0	0	34576	0	0	0	10064	0	0	0	18382	0	0	0	21646	0	0	0	113118	0	0	0	6130	0	0	1	30614	0	0
136321308	rs782033398	T	A	gnomAD Exomes	PASS	NA	p.Val1229Asp	p.Val1229Asp	c.3686T>A	missense_variant		2	250754	7.97594e-06	0	0	0	16224	0	0	2	34576	0	0	0	10064	0	0	0	18382	0	0	0	21646	0	0	0	113118	0	0	0	6130	0	0	0	30614	0	0
136321316		A	T	gnomAD Exomes	PASS	NA	p.Ser1232Cys	p.Ser1232Cys	c.3694A>T	missense_variant		2	250672	7.97855e-06	0	0	0	16222	0	0	0	34576	0	0	0	10060	0	0	0	18378	0	0	0	21634	0	0	2	113058	0	0	0	6130	0	0	0	30614	0	0
136321316		A	G	gnomAD Genomes	NA	PASS	p.Ser1232Gly	p.Ser1232Gly	c.3694A>G	missense_variant		1	31382	3.18654e-05	0	0	0	8708	0	0	0	848	0	0	0	290	0	0	0	1560	0	0	0	3476	0	0	1	15412	0	0	0	1088	0	0	0	0	0	0
136321317	rs782143486	G	A	gnomAD Exomes	PASS	NA	p.Ser1232Asn	p.Ser1232Asn	c.3695G>A	missense_variant		1	250654	3.98956e-06	0	0	0	16220	0	0	0	34574	0	0	0	10058	0	0	0	18378	0	0	0	21636	0	0	1	113044	0	0	0	6130	0	0	0	30614	0	0
136321327		C	A	gnomAD Exomes	PASS	NA	p.Asn1235Lys	p.Asn1235Lys	c.3705C>A	missense_variant		1	250466	3.99256e-06	0	0	0	16214	0	0	0	34574	0	0	0	10060	0	0	0	18380	0	0	0	21632	0	0	1	112862	0	0	0	6130	0	0	0	30614	0	0
136321327		C	G	gnomAD Exomes	PASS	NA	p.Asn1235Lys	p.Asn1235Lys	c.3705C>G	missense_variant		1	250466	3.99256e-06	0	0	0	16214	0	0	0	34574	0	0	0	10060	0	0	0	18380	0	0	1	21632	0	0	0	112862	0	0	0	6130	0	0	0	30614	0	0
136321331	rs781787130	A	G	gnomAD Exomes,gnomAD Genomes	PASS	PASS	p.Ser1237Gly	p.Ser1237Gly	c.3709A>G	missense_variant		19	281804	6.74227e-05	0	0	0	24922	0	0	19	35424	0	0	0	10348	0	0	0	19938	0	0	0	25110	0	0	0	128232	0	0	0	7216	0	0	0	30614	0	0
136321335	rs587697598	C	T	gnomAD Exomes,gnomAD Genomes	PASS	PASS	p.Ala1238Val	p.Ala1238Val	c.3713C>T	missense_variant		18	281672	6.39041e-05	0	0	0	24920	0	0	6	35424	0	0	0	10340	0	0	1	19940	0	0	0	25100	0	0	11	128116	0	0	0	7216	0	0	0	30616	0	0
136321670	rs782458888	A	C	gnomAD Exomes	PASS	NA	p.Met1241Leu	p.Met1241Leu	c.3721A>C	missense_variant		1	249440	4.00898e-06	0	0	0	16054	0	0	0	34446	0	0	0	10014	0	0	0	18376	0	0	0	21412	0	0	0	112630	0	0	0	6088	0	0	1	30420	0	0
136321671	rs1057522240	T	C	gnomAD Exomes	PASS	NA	p.Met1241Thr	p.Met1241Thr	c.3722T>C	missense_variant		1	249448	4.00885e-06	0	0	0	16054	0	0	0	34448	0	0	0	10008	0	0	0	18366	0	0	0	21394	0	0	1	112660	0	0	0	6088	0	0	0	30430	0	0
136321673	rs782655118	T	A	gnomAD Exomes	PASS	NA	p.Leu1242Met	p.Leu1242Met	c.3724T>A	missense_variant		3	249510	1.20236e-05	0	0	0	16060	0	0	0	34460	0	0	0	10014	0	0	0	18378	0	0	0	21406	0	0	0	112666	0	0	0	6092	0	0	3	30434	0	0
136321679		C	A	gnomAD Exomes	PASS	NA	p.Leu1244Ile	p.Leu1244Ile	c.3730C>A	missense_variant		1	249638	4.0058e-06	0	0	0	16060	0	0	0	34454	0	0	0	10020	0	0	0	18372	0	0	0	21430	0	0	1	112730	0	0	0	6096	0	0	0	30476	0	0
136321684	rs782546720	G	C	gnomAD Exomes	PASS	NA	p.Trp1245Cys	p.Trp1245Cys	c.3735G>C	missense_variant		7	249684	2.80354e-05	0	0	0	16070	0	0	0	34468	0	0	0	10022	0	0	0	18372	0	0	0	21440	0	0	0	112734	0	0	0	6096	0	0	7	30482	0	0
136321685		G	A	gnomAD Exomes	PASS	NA	p.Gly1246Ser	p.Gly1246Ser	c.3736G>A	missense_variant		1	249718	4.00452e-06	0	0	0	16072	0	0	0	34460	0	0	0	10022	0	0	0	18370	0	0	0	21452	0	0	1	112758	0	0	0	6100	0	0	0	30484	0	0
136321688	rs142489534	C	T	gnomAD Exomes,gnomAD Genomes	PASS	PASS	p.Arg1247Trp	p.Arg1247Trp	c.3739C>T	missense_variant		35	281024	0.000124545	0	0	28	24758	0	0	5	35324	0	0	0	10310	0	0	0	19930	0	0	0	24930	0	0	1	128132	0	0	0	7180	0	0	1	30460	0	0
136321689	rs782197792	G	A	gnomAD Exomes	PASS	NA	p.Arg1247Gln	p.Arg1247Gln	c.3740G>A	missense_variant		6	249590	2.40394e-05	0	0	0	16046	0	0	0	34470	0	0	0	10016	0	0	1	18370	0	0	0	21456	0	0	5	112680	0	0	0	6100	0	0	0	30452	0	0
136321694	rs867510415	A	C	gnomAD Exomes	PASS	NA	p.Thr1249Pro	p.Thr1249Pro	c.3745A>C	missense_variant		1	249686	4.00503e-06	0	0	0	16062	0	0	1	34466	0	0	0	10018	0	0	0	18370	0	0	0	21464	0	0	0	112750	0	0	0	6098	0	0	0	30458	0	0
136321695	rs777593573	C	T	gnomAD Exomes	PASS	NA	p.Thr1249Ile	p.Thr1249Ile	c.3746C>T	missense_variant		1	249720	4.00449e-06	0	0	0	16070	0	0	0	34476	0	0	0	10014	0	0	0	18372	0	0	0	21452	0	0	1	112766	0	0	0	6100	0	0	0	30470	0	0
136321698	rs782606443	G	T	gnomAD Exomes	PASS	NA	p.Trp1250Leu	p.Trp1250Leu	c.3749G>T	missense_variant		1	249700	4.00481e-06	0	0	0	16064	0	0	0	34468	0	0	0	10014	0	0	0	18366	0	0	0	21464	0	0	1	112746	0	0	0	6102	0	0	0	30476	0	0
136321706	rs781990284	A	G	gnomAD Exomes	PASS	NA	p.Met1253Val	p.Met1253Val	c.3757A>G	missense_variant		6	249684	2.40304e-05	0	0	0	16062	0	0	6	34482	0	0	0	10012	0	0	0	18374	0	0	0	21472	0	0	0	112732	0	0	0	6100	0	0	0	30450	0	0
136321707		T	C	gnomAD Exomes	PASS	NA	p.Met1253Thr	p.Met1253Thr	c.3758T>C	missense_variant		1	249682	4.00509e-06	0	0	0	16070	0	0	0	34478	0	0	0	10012	0	0	0	18378	0	0	0	21476	0	0	1	112716	0	0	0	6100	0	0	0	30452	0	0
136321727	rs782059952	A	G	gnomAD Exomes	PASS	NA	p.Met1260Val	p.Met1260Val	c.3778A>G	missense_variant		7	248900	2.81237e-05	0	0	0	15962	0	0	3	34424	0	0	0	9986	0	0	0	18342	0	0	0	21388	0	0	2	112406	0	0	1	6072	0	0	1	30320	0	0
136321727	rs782059952	A	AT	gnomAD Exomes	PASS	NA	p.Met1260IlefsTer34	p.Met1260IlefsTer34	c.3779dup	frameshift_variant		1	248900	4.01768e-06	0	0	0	15962	0	0	0	34424	0	0	0	9986	0	0	0	18342	0	0	0	21388	0	0	1	112406	0	0	0	6072	0	0	0	30320	0	0
136321729	rs782767249	G	C	gnomAD Exomes	PASS	NA	p.Met1260Ile	p.Met1260Ile	c.3780G>C	missense_variant		1	248680	4.02123e-06	0	0	0	15936	0	0	0	34396	0	0	0	9986	0	0	0	18332	0	0	0	21344	0	0	1	112348	0	0	0	6070	0	0	0	30268	0	0
136321731	rs781863146	C	T	gnomAD Exomes	PASS	NA	p.Thr1261Ile	p.Thr1261Ile	c.3782C>T	missense_variant		1	248324	4.027e-06	0	0	0	15896	0	0	0	34366	0	0	0	9964	0	0	0	18326	0	0	0	21314	0	0	0	112166	0	0	0	6070	0	0	1	30222	0	0
136321733		T	C	gnomAD Exomes	PASS	NA	p.Phe1262Leu	p.Phe1262Leu	c.3784T>C	missense_variant		1	248276	4.02778e-06	0	0	0	15886	0	0	1	34366	0	0	0	9960	0	0	0	18324	0	0	0	21320	0	0	0	112154	0	0	0	6064	0	0	0	30202	0	0
136321744	rs140876480	G	C	gnomAD Exomes	PASS	NA	p.Lys1265Asn	p.Lys1265Asn	c.3795G>C	missense_variant		1	246982	4.04888e-06	0	0	1	15738	0	0	0	34234	0	0	0	9918	0	0	0	18272	0	0	0	21162	0	0	0	111620	0	0	0	6044	0	0	0	29994	0	0
136321752	rs781882928	C	T	gnomAD Exomes	PASS	NA	p.Thr1268Met	p.Thr1268Met	c.3803C>T	missense_variant		9	245572	3.66491e-05	0	0	0	15560	0	0	4	34076	0	0	0	9882	0	0	2	18218	0	0	0	21022	0	0	1	110946	0	0	0	6014	0	0	2	29854	0	0
136321761	rs782564860	T	C	gnomAD Exomes	PASS	NA	p.Val1271Ala	p.Val1271Ala	c.3812T>C	missense_variant		1	243238	4.1112e-06	0	0	0	15308	0	0	0	33826	0	0	0	9826	0	0	0	18110	0	0	0	20786	0	0	0	109872	0	0	0	5968	0	0	1	29542	0	0
136321763		A	G	gnomAD Exomes	PASS	NA	p.Arg1272Gly	p.Arg1272Gly	c.3814A>G	missense_variant		1	242426	4.12497e-06	0	0	0	15254	0	0	0	33706	0	0	0	9814	0	0	1	18048	0	0	0	20720	0	0	0	109416	0	0	0	5956	0	0	0	29512	0	0
136321769	rs371964138	C	T	gnomAD Exomes,gnomAD Genomes	PASS	PASS	p.Arg1274Cys	p.Arg1274Cys	c.3820C>T	missense_variant		11	266722	4.12414e-05	0	0	0	23336	0	0	0	33756	0	0	0	9942	0	0	0	19154	0	0	0	23498	0	0	10	121188	0	0	0	6912	0	0	1	28936	0	0
136321770	rs782467873	G	A	gnomAD Exomes	PASS	NA	p.Arg1274His	p.Arg1274His	c.3821G>A	missense_variant		3	234010	1.282e-05	0	0	1	14540	0	0	0	32764	0	0	0	9628	0	0	0	17502	0	0	0	19952	0	0	0	104978	0	0	0	5790	0	0	2	28856	0	0
136321772		T	C	gnomAD Exomes	PASS	NA	p.Cys1275Arg	p.Cys1275Arg	c.3823T>C	missense_variant		1	234702	4.26072e-06	0	0	0	14604	0	0	0	32848	0	0	0	9630	0	0	0	17530	0	0	0	19994	0	0	1	105372	0	0	0	5814	0	0	0	28910	0	0
136321774	rs782463983	C	A	gnomAD Exomes	PASS	NA	p.Cys1275Ter	p.Cys1275Ter	c.3825C>A	stop_gained		1	232094	4.3086e-06	0	0	0	14442	0	0	0	32534	0	0	0	9600	0	0	0	17380	0	0	0	19796	0	0	1	103892	0	0	0	5778	0	0	0	28672	0	0
136321775	rs144808448	G	A	gnomAD Exomes,gnomAD Genomes	PASS	PASS	p.Gly1276Arg	p.Gly1276Arg	c.3826G>A	missense_variant		75	261304	0.000287022	0	0	61	23014	0	0	10	33144	0	0	0	9842	0	0	0	18802	0	0	0	23098	0	0	3	118066	0	0	1	6808	0	0	0	28530	0	0
136321778	rs140450669	C	T	gnomAD Exomes,gnomAD Genomes	PASS	PASS	p.Arg1277Trp	p.Arg1277Trp	c.3829C>T	missense_variant		7	259224	2.70037e-05	0	0	0	22832	0	0	0	32836	0	0	0	9792	0	0	0	18660	0	0	0	22936	0	0	6	117006	0	0	0	6778	0	0	1	28384	0	0
136321779	rs782090689	G	A	gnomAD Exomes	PASS	NA	p.Arg1277Gln	p.Arg1277Gln	c.3830G>A	missense_variant		2	227104	8.80654e-06	0	0	0	14108	0	0	1	31900	0	0	0	9486	0	0	0	17078	0	0	0	19388	0	0	1	101130	0	0	0	5672	0	0	0	28342	0	0
136321779	rs782090689	G	C	gnomAD Exomes	PASS	NA	p.Arg1277Pro	p.Arg1277Pro	c.3830G>C	missense_variant		1	227104	4.40327e-06	0	0	0	14108	0	0	0	31900	0	0	0	9486	0	0	0	17078	0	0	0	19388	0	0	0	101130	0	0	0	5672	0	0	1	28342	0	0
136321783		AGGAGGT	A	gnomAD Exomes	PASS	NA	p.Gly1280_Gly1281del	p.Gly1280_Gly1281del	c.3837_3842del	inframe_deletion		1	224494	4.45446e-06	0	0	0	13872	0	0	0	31530	0	0	0	9484	0	0	0	16890	0	0	0	19202	0	0	1	99760	0	0	0	5616	0	0	0	28140	0	0
136321791		G	C	gnomAD Exomes	PASS	NA	p.Gly1281Ala	p.Gly1281Ala	c.3842G>C	missense_variant		1	215724	4.63555e-06	0	0	0	13254	0	0	0	30404	0	0	0	9304	0	0	0	16256	0	0	0	18658	0	0	0	94826	0	0	0	5508	0	0	1	27514	0	0
136321793		G	T	gnomAD Exomes	PASS	NA	p.Val1282Leu	p.Val1282Leu	c.3844G>T	missense_variant		1	213554	4.68266e-06	0	0	0	13090	0	0	0	30160	0	0	0	9264	0	0	0	16134	0	0	0	18492	0	0	1	93612	0	0	0	5482	0	0	0	27320	0	0
136321802	rs370157837	C	T	gnomAD Exomes	PASS	NA	p.Arg1285Trp	p.Arg1285Trp	c.3853C>T	missense_variant		2	204568	9.7767e-06	0	0	0	12626	0	0	0	29072	0	0	0	9138	0	0	0	15516	0	0	0	17926	0	0	2	88328	0	0	0	5296	0	0	0	26666	0	0
136321803	rs781918148	G	A	gnomAD Exomes	PASS	NA	p.Arg1285Gln	p.Arg1285Gln	c.3854G>A	missense_variant		1	203656	4.91024e-06	0	0	0	12566	0	0	0	28974	0	0	0	9128	0	0	0	15398	0	0	0	17878	0	0	0	87824	0	0	0	5284	0	0	1	26604	0	0
136321803	rs781918148	G	C	gnomAD Exomes	PASS	NA	p.Arg1285Pro	p.Arg1285Pro	c.3854G>C	missense_variant		1	203656	4.91024e-06	0	0	0	12566	0	0	1	28974	0	0	0	9128	0	0	0	15398	0	0	0	17878	0	0	0	87824	0	0	0	5284	0	0	0	26604	0	0
136321805	rs782729077	T	A	gnomAD Exomes	PASS	NA	p.Tyr1286Asn	p.Tyr1286Asn	c.3856T>A	missense_variant		1	202382	4.94115e-06	0	0	0	12490	0	0	0	28832	0	0	0	9090	0	0	0	15328	0	0	0	17834	0	0	0	87040	0	0	0	5254	0	0	1	26514	0	0
136321812	rs373393360	G	A	gnomAD Exomes,gnomAD Genomes	PASS	PASS	p.Ser1288Asn	p.Ser1288Asn	c.3863G>A	missense_variant		19	224312	8.47034e-05	0	0	0	20584	0	0	0	28670	0	0	8	9242	0	0	0	16228	0	0	0	20710	0	0	10	96960	0	0	1	6174	0	0	0	25744	0	0
136321827		A	G	gnomAD Exomes	PASS	NA	p.Glu1293Gly	p.Glu1293Gly	c.3878A>G	missense_variant		1	175806	5.68809e-06	0	0	0	10600	0	0	0	26242	0	0	0	8710	0	0	0	13312	0	0	0	16346	0	0	1	71464	0	0	0	4800	0	0	0	24332	0	0
136321838	rs782513398	A	G	gnomAD Exomes	PASS	NA	p.Arg1297Gly	p.Arg1297Gly	c.3889A>G	missense_variant		1	167236	5.97957e-06	0	0	0	9950	0	0	0	25518	0	0	0	8626	0	0	0	12514	0	0	0	15922	0	0	1	66450	0	0	0	4646	0	0	0	23610	0	0
136321842		G	A	gnomAD Exomes	PASS	NA	c.3892+1G>A		c.3892+1G>A	splice_donor_variant		1	163076	6.13211e-06	0	0	0	9638	0	0	0	25208	0	0	0	8578	0	0	0	12148	0	0	0	15688	0	0	1	63920	0	0	0	4590	0	0	0	23306	0	0
136323041	rs368010021	T	C	gnomAD Exomes	PASS	NA	p.Met1301Thr	p.Met1301Thr	c.3902T>C	missense_variant		1	251268	3.97981e-06	0	0	0	16242	0	0	0	34590	0	0	0	10070	0	0	0	18392	0	0	0	21648	0	0	1	113578	0	0	0	6132	0	0	0	30616	0	0
136323047	rs782386775	T	C	gnomAD Exomes	PASS	NA	p.Leu1303Pro	p.Leu1303Pro	c.3908T>C	missense_variant		1	251284	3.97956e-06	0	0	0	16244	0	0	0	34590	0	0	0	10074	0	0	0	18392	0	0	0	21648	0	0	1	113586	0	0	0	6134	0	0	0	30616	0	0
136323070	rs782025840	G	A	gnomAD Exomes	PASS	NA	p.Val1311Met	p.Val1311Met	c.3931G>A	missense_variant		3	251198	1.19428e-05	0	0	1	16232	0	0	0	34590	0	0	0	10066	0	0	0	18390	0	0	0	21646	0	0	2	113532	0	0	0	6126	0	0	0	30616	0	0
136323080	rs142060916	C	T	gnomAD Exomes,gnomAD Genomes	PASS	PASS	p.Ser1314Leu	p.Ser1314Leu	c.3941C>T	missense_variant		92	282584	0.000325567	1	0	0	24944	0	0	32	35438	1	0	0	10358	0	0	33	19948	0	0	0	25118	0	0	16	128952	0	0	11	7212	0	0	0	30614	0	0
136323095	rs375824927	C	T	gnomAD Exomes,gnomAD Genomes	PASS	PASS	p.Thr1319Met	p.Thr1319Met	c.3956C>T	missense_variant		41	282562	0.000145101	0	0	3	24946	0	0	15	35436	0	0	0	10358	0	0	0	19946	0	0	0	25116	0	0	1	128926	0	0	2	7218	0	0	20	30616	0	0
136323101	rs200645384	A	G	gnomAD Exomes,gnomAD Genomes	PASS	PASS	p.Asn1321Ser	p.Asn1321Ser	c.3962A>G	missense_variant		15	282526	5.30925e-05	0	0	0	24948	0	0	0	35436	0	0	0	10356	0	0	15	19946	0	0	0	25120	0	0	0	128892	0	0	0	7212	0	0	0	30616	0	0
136323101	rs200645384	A	T	gnomAD Exomes	PASS	NA	p.Asn1321Ile	p.Asn1321Ile	c.3962A>T	missense_variant		8	251130	3.1856e-05	0	0	0	16234	0	0	0	34588	0	0	0	10066	0	0	0	18388	0	0	0	21644	0	0	7	113470	0	0	1	6124	0	0	0	30616	0	0
136323104		C	T	gnomAD Exomes	PASS	NA	p.Ala1322Val	p.Ala1322Val	c.3965C>T	missense_variant		1	251068	3.98298e-06	0	0	0	16224	0	0	0	34586	0	0	0	10060	0	0	0	18382	0	0	0	21640	0	0	0	113434	0	0	1	6126	0	0	0	30616	0	0
136323107	rs781880041	G	C	gnomAD Exomes	PASS	NA	p.Gly1323Ala	p.Gly1323Ala	c.3968G>C	missense_variant		4	251036	1.5934e-05	0	0	0	16214	0	0	2	34586	0	0	0	10060	0	0	0	18386	0	0	0	21630	0	0	1	113420	0	0	1	6124	0	0	0	30616	0	0
136323115	rs587618950	C	T	gnomAD Exomes	PASS	NA	p.Arg1326Trp	p.Arg1326Trp	c.3976C>T	missense_variant		4	250970	1.59382e-05	0	0	3	16210	0	0	0	34586	0	0	0	10056	0	0	0	18384	0	0	0	21628	0	0	1	113366	0	0	0	6124	0	0	0	30616	0	0
136323116	rs782693351	G	A	gnomAD Exomes	PASS	NA	p.Arg1326Gln	p.Arg1326Gln	c.3977G>A	missense_variant		3	250944	1.19549e-05	0	0	1	16214	0	0	0	34586	0	0	1	10052	0	0	0	18380	0	0	0	21624	0	0	1	113348	0	0	0	6124	0	0	0	30616	0	0
136323127	rs781834668	A	G	gnomAD Exomes	PASS	NA	p.Asn1330Asp	p.Asn1330Asp	c.3988A>G	missense_variant		12	250854	4.78366e-05	0	0	0	16208	0	0	0	34584	0	0	0	10048	0	0	3	18380	0	0	0	21626	0	0	0	113272	0	0	0	6122	0	0	9	30614	0	0
136323136	rs781854383	C	T	gnomAD Exomes	PASS	NA	p.Pro1333Ser	p.Pro1333Ser	c.3997C>T	missense_variant		4	250668	1.59574e-05	0	0	0	16178	0	0	0	34580	0	0	4	10042	0	0	0	18378	0	0	0	21606	0	0	0	113154	0	0	0	6118	0	0	0	30612	0	0
136323137	rs782554524	C	T	gnomAD Exomes	PASS	NA	p.Pro1333Leu	p.Pro1333Leu	c.3998C>T	missense_variant		2	250628	7.97995e-06	0	0	0	16176	0	0	1	34580	0	0	0	10036	0	0	0	18382	0	0	0	21600	0	0	1	113126	0	0	0	6118	0	0	0	30610	0	0
136323142	rs374154360	G	A	gnomAD Exomes,gnomAD Genomes	PASS	PASS	p.Ala1335Thr	p.Ala1335Thr	c.4003G>A	missense_variant		8	281914	2.83774e-05	0	0	2	24876	0	0	0	35424	0	0	0	10326	0	0	0	19936	0	0	0	25050	0	0	2	128488	0	0	2	7204	0	0	2	30610	0	0
136323145	rs281875308	C	T	gnomAD Exomes	PASS	NA	p.Arg1336Trp	p.Arg1336Trp	c.4006C>T	missense_variant		3	250518	1.19752e-05	0	0	0	16162	0	0	0	34576	0	0	0	10038	0	0	2	18376	0	0	0	21586	0	0	1	113052	0	0	0	6116	0	0	0	30612	0	0
136323145	rs281875308	C	G	gnomAD Exomes	PASS	NA	p.Arg1336Gly	p.Arg1336Gly	c.4006C>G	missense_variant		1	250518	3.99173e-06	0	0	0	16162	0	0	1	34576	0	0	0	10038	0	0	0	18376	0	0	0	21586	0	0	0	113052	0	0	0	6116	0	0	0	30612	0	0
136323146	rs782213090	G	A	gnomAD Exomes	PASS	NA	p.Arg1336Gln	p.Arg1336Gln	c.4007G>A	missense_variant		4	250484	1.59691e-05	0	0	0	16152	0	0	2	34566	0	0	0	10038	0	0	1	18378	0	0	0	21582	0	0	1	113040	0	0	0	6116	0	0	0	30612	0	0
136323158		A	C	gnomAD Exomes	PASS	NA	p.His1340Pro	p.His1340Pro	c.4019A>C	missense_variant		1	250408	3.99348e-06	0	0	0	16148	0	0	0	34572	0	0	0	10032	0	0	1	18376	0	0	0	21588	0	0	0	112976	0	0	0	6106	0	0	0	30610	0	0
136323176		T	A	gnomAD Exomes	PASS	NA	p.Met1346Lys	p.Met1346Lys	c.4037T>A	missense_variant		1	250198	3.99683e-06	0	0	0	16128	0	0	0	34554	0	0	0	10026	0	0	0	18376	0	0	0	21554	0	0	1	112850	0	0	0	6102	0	0	0	30608	0	0
136323177	rs144662080	G	T	gnomAD Exomes	PASS	NA	p.Met1346Ile	p.Met1346Ile	c.4038G>T	missense_variant		1	250214	3.99658e-06	0	0	0	16126	0	0	0	34556	0	0	0	10026	0	0	0	18374	0	0	0	21558	0	0	1	112862	0	0	0	6104	0	0	0	30608	0	0
136323179		G	A	gnomAD Exomes	PASS	NA	p.Gly1347Asp	p.Gly1347Asp	c.4040G>A	missense_variant		1	250188	3.99699e-06	0	0	0	16128	0	0	0	34556	0	0	0	10026	0	0	0	18376	0	0	0	21546	0	0	1	112850	0	0	0	6100	0	0	0	30606	0	0
136323181	rs587682066	G	A	gnomAD Exomes,gnomAD Genomes	PASS	PASS	p.Ala1348Thr	p.Ala1348Thr	c.4042G>A	missense_variant		4	281486	1.42103e-05	0	0	1	24820	0	0	0	35394	0	0	0	10312	0	0	0	19936	0	0	0	25018	0	0	3	128230	0	0	0	7176	0	0	0	30600	0	0
136323182	rs782097021	C	T	gnomAD Exomes	PASS	NA	p.Ala1348Val	p.Ala1348Val	c.4043C>T	missense_variant		1	250118	3.99811e-06	0	0	0	16116	0	0	0	34550	0	0	0	10022	0	0	0	18376	0	0	0	21536	0	0	0	112818	0	0	0	6096	0	0	1	30604	0	0
136323188		C	T	gnomAD Exomes	PASS	NA	p.Thr1350Ile	p.Thr1350Ile	c.4049C>T	missense_variant		2	249918	8.00262e-06	0	0	0	16094	0	0	2	34540	0	0	0	10016	0	0	0	18374	0	0	0	21516	0	0	0	112694	0	0	0	6088	0	0	0	30596	0	0
136323193	rs781870882	G	A	gnomAD Exomes	PASS	NA	p.Gly1352Arg	p.Gly1352Arg	c.4054G>A	missense_variant		5	250044	1.99965e-05	0	0	0	16122	0	0	0	34546	0	0	0	10022	0	0	0	18376	0	0	0	21514	0	0	1	112780	0	0	0	6092	0	0	4	30592	0	0
136323196		G	C	gnomAD Exomes	PASS	NA	p.Ala1353Pro	p.Ala1353Pro	c.4057G>C	missense_variant		1	249950	4.0008e-06	0	0	0	16122	0	0	1	34544	0	0	0	10018	0	0	0	18374	0	0	0	21482	0	0	0	112732	0	0	0	6090	0	0	0	30588	0	0
136323199	rs782109481	A	G	gnomAD Exomes	PASS	NA	p.Asn1354Asp	p.Asn1354Asp	c.4060A>G	missense_variant		2	249980	8.00064e-06	0	0	0	16124	0	0	0	34540	0	0	0	10014	0	0	2	18378	0	0	0	21490	0	0	0	112746	0	0	0	6096	0	0	0	30592	0	0
136323202	rs199856010	G	A	gnomAD Exomes	PASS	NA	p.Ala1355Thr	p.Ala1355Thr	c.4063G>A	missense_variant		16	249908	6.40236e-05	1	0	0	16104	0	0	0	34536	0	0	0	10018	0	0	0	18376	0	0	0	21468	0	0	0	112720	0	0	0	6092	0	0	16	30594	1	0
136323211		A	G	gnomAD Exomes,gnomAD Genomes	PASS	PASS	p.Ile1358Val	p.Ile1358Val	c.4072A>G	missense_variant		2	280992	7.11764e-06	0	0	0	24794	0	0	0	35358	0	0	0	10300	0	0	1	19926	0	0	0	24876	0	0	1	127988	0	0	0	7176	0	0	0	30574	0	0
136324100	rs782261759	G	A	gnomAD Exomes	PASS	NA	p.Arg1361Gln	p.Arg1361Gln	c.4082G>A	missense_variant		1	249704	4.00474e-06	0	0	0	16072	0	0	0	34540	0	0	0	10022	0	0	0	18348	0	0	0	21618	0	0	1	112440	0	0	0	6102	0	0	0	30562	0	0
136324123		A	G	gnomAD Exomes	PASS	NA	p.Thr1369Ala	p.Thr1369Ala	c.4105A>G	missense_variant		2	250206	7.99341e-06	1	0	0	16150	0	0	0	34554	0	0	0	10026	0	0	0	18376	0	0	0	21628	0	0	0	112772	0	0	0	6106	0	0	2	30594	1	0
136324127	rs782145338	C	T	gnomAD Exomes	PASS	NA	p.Ala1370Val	p.Ala1370Val	c.4109C>T	missense_variant		3	250240	1.19885e-05	0	0	0	16158	0	0	0	34554	0	0	0	10024	0	0	0	18376	0	0	0	21628	0	0	3	112794	0	0	0	6108	0	0	0	30598	0	0
136324131		C	G	gnomAD Exomes	PASS	NA	p.Phe1371Leu	p.Phe1371Leu	c.4113C>G	missense_variant		2	250246	7.99214e-06	1	0	0	16164	0	0	0	34552	0	0	0	10026	0	0	0	18376	0	0	0	21630	0	0	0	112792	0	0	0	6108	0	0	2	30598	1	0
136324132	rs781921050	C	T	gnomAD Exomes	PASS	NA	p.His1372Tyr	p.His1372Tyr	c.4114C>T	missense_variant		2	250232	7.99258e-06	0	0	0	16164	0	0	0	34550	0	0	0	10024	0	0	0	18374	0	0	0	21624	0	0	2	112792	0	0	0	6102	0	0	0	30602	0	0
136324133	rs201687626	A	T	gnomAD Exomes	PASS	NA	p.His1372Leu	p.His1372Leu	c.4115A>T	missense_variant		3	250274	1.19869e-05	0	0	0	16164	0	0	0	34552	0	0	0	10024	0	0	0	18378	0	0	0	21634	0	0	3	112816	0	0	0	6106	0	0	0	30600	0	0
136324136		G	A	gnomAD Exomes,gnomAD Genomes	PASS	PASS	p.Gly1373Glu	p.Gly1373Glu	c.4118G>A	missense_variant		3	281670	1.06508e-05	0	0	3	24864	0	0	0	35402	0	0	0	10316	0	0	0	19938	0	0	0	25108	0	0	0	128248	0	0	0	7194	0	0	0	30600	0	0
136324147	rs782735074	C	G	gnomAD Exomes	PASS	NA	p.Leu1377Val	p.Leu1377Val	c.4129C>G	missense_variant		1	250232	3.99629e-06	0	0	0	16152	0	0	0	34550	0	0	0	10024	0	0	0	18374	0	0	0	21624	0	0	1	112800	0	0	0	6104	0	0	0	30604	0	0
136324151	rs781880610	A	C	gnomAD Exomes	PASS	NA	p.Tyr1378Ser	p.Tyr1378Ser	c.4133A>C	missense_variant		1	250186	3.99703e-06	0	0	1	16148	0	0	0	34548	0	0	0	10022	0	0	0	18372	0	0	0	21618	0	0	0	112774	0	0	0	6104	0	0	0	30600	0	0
136324160	rs782820940	C	G	gnomAD Exomes	PASS	NA	p.Ser1381Ter	p.Ser1381Ter	c.4142C>G	stop_gained	lc_lof	1	250006	3.9999e-06	0	0	0	16118	0	0	0	34534	0	0	0	10020	0	0	0	18368	0	0	0	21602	0	0	0	112680	0	0	0	6096	0	0	1	30588	0	0
136324160	rs782820940	C	CA	gnomAD Exomes,gnomAD Genomes	PASS	PASS	p.Glu1382ArgfsTer6	p.Glu1382ArgfsTer6	c.4143dup	frameshift_variant	lc_lof	19	281386	6.75229e-05	0	0	0	24822	0	0	0	35382	0	0	0	10310	0	0	0	19928	0	0	0	25072	0	0	19	128102	0	0	0	7182	0	0	0	30588	0	0
136324174		G	A	gnomAD Exomes	PASS	NA	p.Ala1386Thr	p.Ala1386Thr	c.4156G>A	missense_variant		1	249650	4.00561e-06	0	0	1	16074	0	0	0	34514	0	0	0	10008	0	0	0	18364	0	0	0	21552	0	0	0	112522	0	0	0	6092	0	0	0	30524	0	0
136324185	rs782443626	G	T	gnomAD Exomes	PASS	NA	p.Glu1389Asp	p.Glu1389Asp	c.4167G>T	missense_variant		1	249402	4.00959e-06	0	0	0	16064	0	0	0	34494	0	0	0	10010	0	0	1	18364	0	0	0	21528	0	0	0	112362	0	0	0	6080	0	0	0	30500	0	0
136324192	rs782604159	G	A	gnomAD Exomes,gnomAD Genomes	PASS	PASS	p.Glu1392Lys	p.Glu1392Lys	c.4174G>A	missense_variant		11	280664	3.91928e-05	1	0	0	24738	0	0	0	35348	0	0	0	10290	0	0	11	19916	1	0	0	25002	0	0	0	127690	0	0	0	7164	0	0	0	30516	0	0
136324206	rs782518928	G	T	gnomAD Exomes	PASS	NA	p.Lys1396Asn	p.Lys1396Asn	c.4188G>T	missense_variant		16	249364	6.41632e-05	0	0	0	16020	0	0	1	34508	0	0	0	10002	0	0	0	18364	0	0	0	21544	0	0	15	112334	0	0	0	6070	0	0	0	30522	0	0
136324208	rs587750566	C	G	gnomAD Exomes,gnomAD Genomes	PASS	PASS	p.Ala1397Gly	p.Ala1397Gly	c.4190C>G	missense_variant		14	280610	4.98913e-05	0	0	0	24706	0	0	0	35338	0	0	0	10292	0	0	14	19922	0	0	0	24998	0	0	0	127690	0	0	0	7156	0	0	0	30508	0	0
136324223	rs782297535	G	A	gnomAD Exomes	PASS	NA	p.Arg1402Gln	p.Arg1402Gln	c.4205G>A	missense_variant		3	249254	1.20359e-05	0	0	0	16024	0	0	0	34500	0	0	0	10010	0	0	0	18360	0	0	0	21526	0	0	2	112284	0	0	0	6064	0	0	1	30486	0	0
136324236	rs781941841	G	A	gnomAD Exomes	PASS	NA	p.Trp1406Ter	p.Trp1406Ter	c.4218G>A	stop_gained	lc_lof	2	249476	8.0168e-06	0	0	2	16038	0	0	0	34502	0	0	0	9994	0	0	0	18372	0	0	0	21538	0	0	0	112454	0	0	0	6082	0	0	0	30496	0	0
136324243	rs781956159	C	T	gnomAD Exomes	PASS	NA	p.Gln1409Ter	p.Gln1409Ter	c.4225C>T	stop_gained	lc_lof	1	249374	4.01004e-06	0	0	0	16038	0	0	0	34494	0	0	0	9986	0	0	0	18362	0	0	0	21534	0	0	1	112380	0	0	0	6088	0	0	0	30492	0	0
136324256		C	T	gnomAD Exomes	PASS	NA	p.Pro1413Leu	p.Pro1413Leu	c.4238C>T	missense_variant		1	248984	4.01632e-06	0	0	0	16020	0	0	0	34482	0	0	0	9992	0	0	0	18356	0	0	0	21464	0	0	0	112136	0	0	0	6080	0	0	1	30454	0	0
136324259	rs782044465	A	G	gnomAD Exomes	PASS	NA	p.Glu1414Gly	p.Glu1414Gly	c.4241A>G	missense_variant		2	248968	8.03316e-06	0	0	0	16000	0	0	0	34472	0	0	0	9988	0	0	0	18360	0	0	0	21458	0	0	0	112152	0	0	0	6082	0	0	2	30456	0	0
136324267	rs782551802	GA	G	gnomAD Exomes,gnomAD Genomes	PASS	PASS	p.Asp1417AlafsTer15	p.Asp1417AlafsTer15	c.4250del	frameshift_variant	lc_lof	5	279746	1.78734e-05	0	0	5	24636	0	0	0	35260	0	0	0	10262	0	0	0	19906	0	0	0	24828	0	0	0	127302	0	0	0	7148	0	0	0	30404	0	0
136324268		A	C	gnomAD Exomes	PASS	NA	p.Asp1417Ala	p.Asp1417Ala	c.4250A>C	missense_variant		2	248244	8.05659e-06	0	0	0	15912	0	0	0	34416	0	0	0	9968	0	0	0	18338	0	0	0	21346	0	0	0	111818	0	0	0	6062	0	0	2	30384	0	0
136324279		TGGAAGGGAAA	T	gnomAD Exomes	PASS	NA	p.Gly1423GlufsTer6	p.Gly1423GlufsTer6	c.4268_4277del	frameshift_variant	lc_lof	1	246978	4.04894e-06	0	0	0	15796	0	0	1	34332	0	0	0	9948	0	0	0	18272	0	0	0	21206	0	0	0	111174	0	0	0	6022	0	0	0	30228	0	0
136324288	rs782684106	A	G	gnomAD Exomes	PASS	NA	p.Lys1424Glu	p.Lys1424Glu	c.4270A>G	missense_variant		3	244822	1.22538e-05	0	0	0	15610	0	0	0	34180	0	0	0	9878	0	0	3	18158	0	0	0	20974	0	0	0	110096	0	0	0	5980	0	0	0	29946	0	0
136324291		G	A	gnomAD Exomes	PASS	NA	p.Glu1425Lys	p.Glu1425Lys	c.4273G>A	missense_variant		1	242600	4.12201e-06	0	0	0	15398	0	0	0	33964	0	0	0	9838	0	0	0	18022	0	0	0	20784	0	0	0	108916	0	0	0	5936	0	0	1	29742	0	0
136324298	rs781834087	C	T	gnomAD Exomes	PASS	NA	p.Thr1427Ile	p.Thr1427Ile	c.4280C>T	missense_variant		2	239374	8.35513e-06	0	0	0	15094	0	0	2	33678	0	0	0	9756	0	0	0	17832	0	0	0	20494	0	0	0	107214	0	0	0	5886	0	0	0	29420	0	0
