# Supplementary material for: The global carrier frequency and genetic prevalence of Upshaw-Schulman syndrome
Source: BMC Genom Data. 2021 Nov 17;22:50. doi: 10.1186/s12863-021-01010-0 (PMC8600861; doi:10.1186/s12863-021-01010-0)
Supplement: Supplementary file 10 — Additional file 10: Supplemental Table S9. ADAMTS13 variants in HGMD database. [file 12863_2021_1010_MOESM10_ESM.xlsx]

## Sheet: HGMD
HGMD	cDNA	1letter	3letter	type
CM068691	19C>T	R7W	Arg7Trp	missense
CM030404	130C>T	Q44X	Gln44Ter	nonsense
CM044559	237C>G	I79M	Ile79Met	missense
CM032829	262G>A	V88M	Val88Met	missense
CM125036	262G>C	V88L	Val88Leu	missense
CM125034	283G>C	A95P	Ala95Pro	missense
CM012886	286C>G	H96D	His96Asp	missense
CM129653	305G>A	R102H	Arg102His	missense
CM012887	304C>T	R102C	Arg102Cys	missense
CM085226	356C>T	S119F	Ser119Phe	missense
CM126168	428T>C	I143T	Ile143Thr	missense
CM126169	448T>C	S150P	Ser150Pro	missense
CM1514076	518A>G	D173G	Asp173Gly	missense
CM161742	530A>G	Y177C	Tyr177Cys	missense
CM090521	533T>C	I178T	Ile178Thr	missense
CM151014	559G>C	D187H	Asp187His	missense
CM126170	578G>A	R193Q	Arg193Gln	missense
CM040363	577C>T	R193W	Arg193Trp	missense
CM012888	587C>T	T196I	Thr196Ile	missense
CM044561	607T>C	S203P	Ser203Pro	missense
CM129659	649G>C	D217H	Asp217His	missense
BM1121344	679G>A	G227R	Gly227Arg	missense
CM035628	695T>A	L232Q	Leu232Gln	missense
CM063838	702C>A	H234Q	His234Gln	missense
CM1110276	701A>G	H234R	His234Arg	missense
CM030768	703G>C	D235H	Asp235His	missense
CM126171	703G>T	D235Y	Asp235Tyr	missense
CM125032	706G>T	G236C	Gly236Cys	missense
CM042929	749C>T	A250V	Ala250Val	missense
CM035629	788C>G	S263C	Ser263Cys	missense
CM129545	788C>T	S263F	Ser263Phe	missense
CM021931	803G>C	R268P	Arg268Pro	missense
CM145376	841T>A	C281S	Cys281Ser	missense
CM090517	911A>G	Y304C	Tyr304Cys	missense
CM046165	914A>G	Y305C	Tyr305Cys	missense
CM030769	932G>A	C311Y	Cys311Tyr	missense
CM1110278	934C>T	R312C	Arg312Cys	missense
CM062409	1039T>A	C347S	Cys347Ser	missense
CM090520	1045C>T	R349C	Arg349Cys	missense
CM030770	1058C>T	P353L	Pro353Leu	missense
CM1110275	1154G>A	G385E	Gly385Glu	missense
CM035630	1169G>A	W390X	Trp390Ter	nonsense
CM042281	1170G>C	W390C	Trp390Cys	missense
CM012889	1193G>A	R398H	Arg398His	missense
CM1110279	1192C>T	R398C	Arg398Cys	missense
CM129656	1225C>T	R409W	Arg409Trp	missense
CM161566	1297T>C	C433R	Cys433Arg	missense
CM163486	1297T>G	C433G	Cys433Gly	missense
CM129657	1308G>C	Q436H	Gln436His	missense
BM1131351	1313G>C	C438S	Cys438Ser	missense
CM068692	1342C>G	Q448E	Gln448Glu	missense
CM021932	1345C>T	Q449X	Gln449Ter	nonsense
CM129660	1368G>T	Q456H	Gln456His	missense
CM030771	1370C>T	P457L	Pro457Leu	missense
CM021933	1423C>T	P475S	Pro475Ser	missense
CM1213380	1451G>A	R484K	Arg484Lys	missense
CM044560	1520G>A	R507Q	Arg507Gln	missense
CM021934	1523G>A	C508Y	Cys508Tyr	missense
CM090518	1574G>A	G525D	Gly525Asp	missense
CM012890	1582A>G	R528G	Arg528Gly	missense
CM161740	1624T>G	W542G	Trp542Gly	missense
BM1117789	1648G>A	G550R	Gly550Arg	missense
CM1213383		T572T	Thr572Thr	missense
CM044563	1787C>T	A596V	Ala596Val	missense
CM090523	1816G>C	A606P	Ala606Pro	missense
CM068690	1852C>G	P618A	Pro618Ala	missense
CM125035	1892C>T	A631V	Ala631Val	missense
CM119285	1973A>G	Y658C	Tyr658Cys	missense
CM062408	2012C>T	P671L	Pro671Leu	missense
CM040364	2017A>T	I673F	Ile673Phe	missense
CM129655	2068G>A	A690T	Ala690Thr	missense
CM012891	2074C>T	R692C	Arg692Cys	missense
CM1110277	2167C>A	Q723K	Gln723Lys	missense
CM030405	2195C>T	A732V	Ala732Val	missense
CM136276	2203G>T	E735X	Glu735Ter	nonsense
CM129658	2260T>C	C754R	Cys754Arg	missense
CM044562	2272T>C	C758R	Cys758Arg	missense
CM135122	2281G>A	G761S	Gly761Ser	missense
CM125028	2434G>T	E812X	Glu812Ter	nonsense
CM101179	2699C>T	A900V	Ala900Val	missense
CM058044	2708C>T	S903L	Ser903Leu	missense
CM040365	2723G>A	C908Y	Cys908Tyr	missense
CM044564	2723G>C	C908S	Cys908Ser	missense
CM066728	2724C>G	C908W	Cys908Trp	missense
BM1115006	2725G>A	G909R	Gly909Arg	missense
CM030772	2728C>T	R910X	Arg910Ter	nonsense
CM1211293	2746C>T	R916C	Arg916Cys	missense
CM090522	2785C>T	Q929X	Gln929Ter	nonsense
CM066726	2836T>C	C946R	Cys946Arg	missense
CM012892	2851T>G	C951G	Cys951Gly	missense
CM1213381		V970V	Val970Val	missense
CM129654	2930G>T	C977F	Cys977Phe	missense
CM155409	2944G>A	G982R	Gly982Arg	missense
CM066729	3047G>A	W1016X	Trp1016Ter	nonsense
CM1110271	3070T>C	C1024R	Cys1024Arg	missense
CM012893	3070T>G	C1024G	Cys1024Gly	missense
CM1213382	3097G>A	A1033T	Ala1033Thr	missense
CM023880	3100A>T	R1034X	Arg1034Ter	nonsense
CM100615	3107C>A	S1036X	Ser1036Ter	nonsense
CM062410	3178C>T	R1060W	Arg1060Trp	missense
BM1197385	3242G>A	W1081X	Trp1081Ter	nonsense
CM126172	3251G>A	C1084Y	Cys1084Tyr	missense
CM129652	3284G>A	R1095Q	Arg1095Gln	missense
CM058045	3283C>T	R1095W	Arg1095Trp	missense
CM138809	3287G>A	R1096H	Arg1096His	missense
CM125029	3313C>T	Q1105X	Gln1105Ter	nonsense
CM1313286	3368G>A	R1123H	Arg1123His	missense
CM040366	3367C>T	R1123C	Arg1123Cys	missense
CM063839	3616C>T	R1206X	Arg1206Ter	nonsense
CM012894	3638G>A	C1213Y	Cys1213Tyr	missense
CM084785	3650T>C	I1217T	Ile1217Thr	missense
CM161741	3656G>A	R1219Q	Arg1219Gln	missense
CM066727	3655C>T	R1219W	Arg1219Trp	missense
CM055901	3716G>T	G1239V	Gly1239Val	missense
CM042282	3735G>A	W1245X	Trp1245Ter	nonsense
CM090519	3904C>T	Q1302X	Gln1302Ter	nonsense
CM030406	4006C>T	R1336W	Arg1336Trp	missense
CM126995	4085A>T	D1362V	Asp1362Val	missense
CM163485	4156G>C	A1386P	Ala1386Pro	missense
CM1412342	4184T>C	L1395P	Leu1395Pro	missense
CX129661	794_796delinsCCT	C265_S266delinsSC	Cys265_Ser266delinsSerCys	indel
CX085851	964_970delinsGGCAGAC	C322_F324delinsGRL	Cys322_Phe324delinsGlyArgLeu	indel
CI099344	372_373insGT	R125Vfs*6	Arg125Valfs*6	insertion
CI067224	82dup	W28Lfs*111	Trp28Leufs*111	insertion
CI1313810	768_774dup	G259Pfs*133	Gly259Profs*133	insertion
CI149107	3657_3658insT	P1220Sfs*12	Pro1220Serfs*12	insertion
CI013214	3770dup	L1258Vfs*36	Leu1258Valfs*36	insertion
CI1510852	3779dup	M1260Ifs*34	Met1260Ilefs*34	insertion
CI031081	4143dup	E1382Rfs*6	Glu1382Argfs*6	insertion
CI067225	4091dup	H1364Qfs*24	His1364Glnfs*24	insertion
CG145377	746_987+373del			deletion
CG044835	825-10_843del			deletion
CG161744	3044+2430_3568+81del			deletion
CG145378	3751_3892+587del			deletion
CG015414	2376_2401del	A793Pfs*43	Ala793Profs*43	deletion
CG085120	291_319del	E98Pfs*31	Glu98Profs*31	deletion
CD1412369	106_107del	S36Lfs*102	Ser36Leufs*102	deletion
CD152837	331-2_331-1del			deletion
CD152838	3587del	H1196Pfs*30	His1196Profs*30	deletion
CD035976	718_724del	S240Afs*7	Ser240Alafs*7	deletion
CD137592	717del	S240Afs*9	Ser240Alafs*9	deletion
CD123087	768_774del	R257Afs*13	Arg257Alafs*13	deletion
CD064486	1095_1112del	W365_R370del	Trp365_Arg370del	deletion
CD1412344	1308+2_1308+5del			deletion
CD031481	1783_1784del	L595Gfs*19	Leu595Glyfs*19	deletion
CD1111668	1885del	R629Efs*69	Arg629Glufs*69	deletion
CD134749	1649_1664del	G550Afs*20	Gly550Alafs*20	deletion
CD161743	4015del	I1339Sfs*21	Ile1339Serfs*21	deletion
CD1313285	2042del	K681Sfs*17	Lys681Serfs*17	deletion
CD1110281	4119del	Q1374Sfs*22	Gln1374Serfs*22	deletion
CD031018	2279del	G760Vfs*18	Gly760Valfs*18	deletion
CD125037	2455del	A819Lfs*24	Ala819Leufs*24	deletion
CD035663	2549_2550del	D850Gfs*7	Asp850Glyfs*7	deletion
CD090526	2931_2936del	C977_R979delinsW	Cys977_Arg979delinsTrp	deletion
CD1110286	3198_3199del	C1067Sfs*30	Cys1067Serfs*30	deletion
CD1110283	3220_3223del	Y1074Afs*46	Tyr1074Alafs*46	deletion
CD1110285	2259del	C754Afs*24	Cys754Alafs*24	deletion
CD044774	3254_3255del	S1085Cfs*12	Ser1085Cysfs*12	deletion
CS126162	106-1G>C			splicing
CS043116	330+1G>A			splicing
CS040521	686+1G>A			splicing
CS040522	1244+2T>G			splicing
CS058243	687-2A>G			splicing
CS040523	414+1G>A			splicing
CS126173	1308G>C	Q436H	Gln436His	splicing
CS044745	1309-1G>A			splicing
CS013075	1584+5G>A			splicing
CS123086	1786+1G>A			splicing
